# Supplementary material for: Different facets of alpha and beta diversity of benthic diatoms along stream watercourse in a large near‐natural catchment
Source: Ecol Evol. 2024 Jun 13;14(6):e11577. doi: 10.1002/ece3.11577 (PMC11169757; doi:10.1002/ece3.11577)
Supplement: Supplementary file 1 — Appendix S1: [file ECE3-14-e11577-s001.zip]

Archive with 2 entries (2 files):
- Biotic and abiotic data-R01.xlsx
- Supporting information-R02_Wu-plain text.docx
