# Supplementary material for: Different facets of alpha and beta diversity of benthic diatoms along stream watercourse in a large near‐natural catchment
Source: Ecol Evol. 2024 Jun 13;14(6):e11577. doi: 10.1002/ece3.11577 (PMC11169757; doi:10.1002/ece3.11577)
Supplement: Supplementary file 1 — Appendix S1: [file ECE3-14-e11577-s001.zip › Biotic and abiotic data-R01.xlsx]

## Sheet: Abiotic factors
YY	MM	DD	ID	X	Y	Elevation	Width	Depth	Velocity	pH	WT	Cond	CODMn	NH3-N	NO3-N	PO4-P	TN	TP	NPR	QHEI	Cu	Cr	As	Hg	Fe	Se	Mn	Zn	Cd	Pb	Ni	Bio1	Bio2	Bio3	Bio4	Bio5	Bio6	Bio7	Bio8	Bio9	Bio10	Bio11	Bio12	Bio13	Bio14	Bio15	Bio16	Bio17	Bio18
2021	3	27	S001	117.898	29.9533	277	4.77	33.33	0.3	6.8	12.3	85.47	1.44	0.193	0.542	0.004	1.035	0.021	49.2857	80.7692	0.225607	0.217269	0.154537	0	15.9278	0.00331239	0.679184	6.66669	0.00121331	0	0.181312	15.4333	7.91667	25.5376	852.167	30.5	-0.5	31	19.5167	6.6	25.5667	4.65	1645	292	40	55.1806	721	156	594
2021	3	27	S002	117.924	29.9341	216	3.17	27.67	0.43	6.87	17.33	144.4	1.2	0.13	0.691	0.003	1.314	0.037	35.5135	50.5495	0.455034	0.599016	0.25472	0	97.5512	0.0551785	3.02217	22.5012	0.0023117	0	0.544872	16.0917	8.4	26.4984	865.132	31.5	-0.2	31.7	20.2667	7.1	26.3667	5.13333	1612	285	41	55.0772	709	156	576
2021	3	27	S003	117.87	29.9434	483	4.6	10.67	0.27	7.13	14.7	105.93	0.88	0.093	0.439	0.005	0.964	0.02	48.2	64.8352	0.723946	0.163852	0.308826	0	42.7198	0.0581667	0.426841	12.5523	0	0	0.374673	14.7333	7.76667	25.3813	841.944	29.6	-1	30.6	18.7667	6.03333	24.7833	4.08333	1710	303	41	55.102	745	161	627
2021	3	27	S004	117.882	29.9434	228	3.6	48.67	0.1	7.06	14.73	113.43	1.92	0.142	0.848	0.008	1.935	0.037	52.2973	53.8462	0.906594	1.03518	0.507928	0	53.6027	0.0454299	2.30165	14.869	0.00853606	0	0.603035	15.3875	7.94167	25.7012	851.849	30.4	-0.5	30.9	19.4833	6.56667	25.5333	4.61667	1655	294	41	55.1776	726	158	598
2021	3	27	S005	117.922	29.9081	210	24.9	80	0.01	7.19	18.7	205.4	1.76	0.108	0.818	0.001	1.567	0.063	24.873	58.7912	2.07168	0.679371	0.43714	0	107.081	0.134631	12.8853	20.1102	0.00858033	0	0.912927	16.0625	8.04167	25.6922	863.368	31.3	0	31.3	20.2167	7.08333	26.3	5.11667	1606	283	40	55.1025	709	156	568
2021	3	27	S006	118.057	30.0584	484	5.97	20.67	0.4	7.08	12.6	139.4	1.44	0.126	1.135	0.002	1.936	0.033	58.6667	64.2857	0.929266	0.800711	0.573823	0	34.8184	0.0584852	1.21458	13.1179	0.0075915	0	0.537604	13.85	7.26667	24.4669	828.043	28.3	-1.4	29.7	17.8333	5.33333	23.7333	3.38333	1724	300	41	54.1272	732	160	648
2021	3	27	S007	118.058	30.0582	486	5	19.67	0.47	7.17	12.5	125.73	0.88	0.141	0.688	0.004	1.181	0.037	31.9189	74.7253	0.807316	1.04969	0.438423	0	25.6063	0.0453577	0.860698	27.8529	0.00617379	0	0.595158	14.15	7.33333	24.5262	832.674	28.7	-1.2	29.9	18.1167	5.58333	24.0833	3.61667	1702	298	40	54.3661	727	158	636
2021	3	27	S008	118.06	30.0107	356	12.6	28.67	0.17	7.11	14.03	160.07	1.28	0.13	1.187	0.003	1.953	0.049	39.8571	73.6264	2.18711	0.237268	1.19107	0	45.2894	0.0474474	0.775164	24.729	0.00708196	0	0.703314	14.7458	7.59167	24.9726	841.688	29.6	-0.8	30.4	18.7833	6.08333	24.7833	4.1	1665	292	40	54.7446	720	155	611
2021	3	27	S009	118.063	29.981	297	10.4	11.33	0.17	7.18	15.3	162.3	1.52	0.117	0.975	0.008	1.572	0.07	22.4571	55.4945	0.73368	1.15963	1.56874	0	52.5293	0.0627861	0.817309	12.5596	0.00481422	0	0.483394	15.1083	7.71667	25.0541	850.219	30.1	-0.7	30.8	19.1667	6.33333	25.25	4.35	1643	289	39	54.9611	716	153	595
2021	3	28	S010	118.11	29.9053	221	34.2	18.33	0.13	6.13	16.47	279.63	1.28	0.095	0.565	0.002	1.184	0.068	17.4118	69.7802	0.667947	0.405901	1.58678	0	95.5157	0.170238	4.93315	9.081	0.213807	0	1.23077	15.7625	7.775	25.0806	855.661	30.9	-0.1	31	19.8667	6.88333	25.9333	4.9	1613	283	41	55.4078	712	153	571
2021	3	28	S011	118.155	29.8541	172	16.17	19.33	0.5	5.51	16.81	249.9	0.88	0.112	0.756	0.005	1.618	0.083	19.494	59.8901	0.699243	0.448388	0.922922	0	52.1476	0.0692656	1.67629	10.393	0.0789748	0	0.576695	15.8875	7.50833	24.3777	854.409	31	0.2	30.8	19.9667	7.05	26.05	5.05	1616	282	40	55.4056	716	154	565
2021	3	28	S012	118.015	30.0583	602	2.7	32	0.23	6.39	13.03	161.77	0.72	0.092	0.432	0.006	0.962	0.046	20.913	65.3846	0.358567	0.225909	1.52991	0	51.2534	0.0900072	0.268108	3.43799	0.0121526	0	0.558464	13.6375	7.19167	24.2962	825.115	28	-1.6	29.6	17.5833	5.15	23.4833	3.21667	1754	307	42	54.2108	745	164	662
2021	3	28	S013	118.008	30.0445	479	4.2	21	0.43	5.97	13.83	185.27	0.8	0.11	0.287	0.005	1.003	0.037	27.1081	69.2308	0.182838	0.0618201	1.377	0	33.0533	0.0243361	0.252181	3.06292	0.00644723	0	0.322591	14.3625	7.325	24.4983	833.242	28.9	-1	29.9	18.35	5.78333	24.3	3.83333	1693	298	40	54.6247	728	158	629
2021	3	28	S014	117.98	30.0279	363	3.27	18.67	0.5	6.19	15.6	205.13	1.28	0.09	0.943	0.001	1.848	0.042	44	66.4835	2.87759	0.469768	1.26928	0	92.5134	0.191265	3.91603	18.7278	0.0346786	1.24078	2.37378	14.7208	7.54167	24.9724	839.346	29.4	-0.8	30.2	18.7333	6.06667	24.7167	4.11667	1680	297	40	54.8076	726	156	620
2021	3	28	S015	118.004	29.9573	255	6.47	30.33	0.3	6.42	16.03	224.33	1.6	0.113	1.058	0.003	1.841	0.049	37.5714	68.1319	0.243309	0.109311	0.832055	0	41.999	0.0467871	0.914265	1.93408	0.000762234	0	0.35424	15.4208	7.70833	25.1086	849.555	30.4	-0.3	30.7	19.4833	6.63333	25.5333	4.66667	1634	287	40	54.963	716	155	585
2021	3	28	S016	118.033	29.8936	191	10.03	14.67	0.53	6.77	18.7	353.37	1.28	0.108	0.422	0.007	3.026	0.509	5.94499	51.6484	0.456505	0.692085	0.995064	0	159.058	0.238036	3.0633	1.95829	0.00566069	0	1.01774	15.9167	8.03333	25.6656	859.001	31.2	-0.1	31.3	20	7	26.15	5.01667	1601	279	40	55.2392	707	152	564
2021	3	28	S017	118.045	29.8188	168	100.9	33.33	0.17	8.63	18.97	359.43	1.44	0.141	0.54	0.018	1.357	0.065	20.8769	36.2637	1.08855	1.08839	0.993539	0	259.24	0.328722	18.7842	21.0367	0.684069	0	2.57952	16.2083	7.71667	24.8124	860.327	31.4	0.3	31.1	20.3333	7.28333	26.4333	5.3	1598	279	41	55.4155	712	156	551
2021	3	28	S018	118.249	29.5309	303	6.27	11.33	0.27	8.55	15.93	233.07	0.96	0.118	0.429	0.009	1.411	0.022	64.1364	54.9451	7.887	9.794	6.566	0	148.687	1.692	33.92	36.798	0.029	0	0.2	15.2917	7.33333	24.4444	833.194	29.9	-0.1	30	19.3333	6.66667	25.2	4.7	1715	295	43	55.441	762	165	590
2021	3	28	S019	118.266	29.5743	225	14.9	31.33	0.17	8.42	18.3	207.9	0.96	0.068	0.211	0.001	0.806	0.022	36.6364	73.0769	0.0973498	0	0.150473	0	22.0899	0.0278866	0.787027	1.07249	0.0182952	0	0.265015	15.7833	7.48333	24.5355	844.206	30.7	0.2	30.5	19.85	7.01667	25.8333	5.06667	1662	286	43	55.7889	744	161	563
2021	3	28	S020	118.288	29.6206	179	13.67	21.67	0.23	8.1	18.33	270.14	1.28	0.118	0.625	0.019	1.35	0.079	17.0886	68.6813	0.663942	0.108409	0.598942	0	58.7059	0.0454152	0.469099	5.48002	0.0272571	0	0.614303	16.2958	7.525	24.4318	857.068	31.4	0.6	30.8	20.4333	7.4	26.5	5.41667	1613	277	43	55.8286	724	159	540
2021	3	29	S021	118.236	29.5079	469	2.03	12	0.2	6.68	13.63	239.97	1.44	0.102	0.816	0.009	1.445	0.046	31.413	70.3297	1.11168	0.841761	3.45372	0.0143375	63.2717	0.149548	0.56612	16.5908	0.0432781	0	0.606791	14.5292	7.325	24.5805	824.953	29	-0.8	29.8	18.5333	6	24.35	4.03333	1778	307	44	55.021	783	170	624
2021	3	29	S022	118.226	29.5833	201	13.53	38.33	0.1	6.88	18.4	203.87	1.12	0.094	0.295	0.012	0.964	0.043	22.4186	56.044	1.2992	2.70726	2.06882	0	30.4661	0.0666953	1.93913	49.7984	0.0279607	0.0874085	0.774572	15.8917	7.5	24.5098	848.568	30.9	0.3	30.6	20	7.08333	26	5.11667	1656	285	43	55.8613	743	161	559
2021	3	29	S023	118.242	29.653	165	34.3	21.33	0.23	6.74	18.53	297.77	1.28	0.135	0.586	0.003	1.554	0.069	22.5217	43.956	1.33551	0.571452	1.20018	0	24.0999	0.0432799	3.43137	25.1796	0.0172229	0.0259557	0.492914	16.4875	8.05833	25.582	862.826	31.9	0.4	31.5	20.65	7.51667	26.75	5.55	1612	277	44	55.4562	722	162	540
2021	3	29	S024	118.145	29.4838	294	3.47	12.67	0.4	6.25	13.8	179.8	0.96	0.103	0.428	0.005	0.943	0.019	49.6316	63.1868	0.71478	0.545603	0.285504	0	15.3286	0.060541	0.709102	19.0601	0.00944629	0.00801325	0.379466	15.7	7.51667	24.8075	835.692	30.5	0.2	30.3	19.6833	7.06667	25.6333	5.08333	1704	296	43	56.4535	767	163	582
2021	3	29	S025	118.157	29.545	179	15.4	15	0.4	6.72	16.33	194.17	1.04	0.118	0.242	0.007	0.829	0.043	19.2791	67.5824	0.592121	1.18124	0.271785	0	9.35604	0.0157618	1.3129	19.6221	0.0103528	0	0.350652	16.05	7.51667	24.6448	848.209	31	0.5	30.5	20.15	7.25	26.1333	5.28333	1660	288	43	56.4219	749	161	561
2021	3	30	S026	118.176	29.604	160	51.77	18.33	0.37	6.47	16.93	199.1	1.2	0.125	0.579	0.009	1.438	0.082	17.5366	46.7033	2.9895	0	0.590738	0	17.7414	0.0415528	6.7322	26.2469	0.00612089	0.00684729	0.33345	16.3708	7.725	24.9194	858.221	31.6	0.6	31	20.5167	7.46667	26.5833	5.48333	1625	283	43	56.2904	734	161	546
2021	3	30	S027	117.892	29.5587	431	3.2	38.67	0.33	6.93	14.77	174.5	0.96	0.065	0.611	0.002	1.549	0.033	46.9394	70.8791	0.706721	0	0.744371	0	14.1807	0.0301441	0.785015	7.40878	0.00923154	0	0.241954	15.0583	7.4	24.7492	826.845	29.6	-0.3	29.9	19.0167	6.53333	24.9	4.56667	1767	311	44	56.2876	791	167	622
2021	3	30	S028	117.963	29.6062	235	16.87	9	0.3	7.01	17.7	180.97	0.8	0.099	0.401	0.01	0.999	0.036	27.75	59.3407	0.348242	0	0.486412	0	7.34318	0	0.349062	7.23214	0.00841592	0.0500264	0.151754	15.8167	7.46667	24.5614	844.316	30.7	0.3	30.4	19.8833	7.08333	25.85	5.08333	1674	295	42	56.6634	755	160	578
2021	3	30	S029	117.985	29.6608	209	27.63	53.33	0.3	7.08	17.73	201.63	1.04	0.096	0.39	0.003	1.041	0.042	24.7857	64.2857	0.400417	0	0.579059	0	11.2671	0	0.973862	5.40572	0.0035239	0	0.173305	15.8458	7.725	24.9194	857.278	31	0	31	20	6.93333	26.0333	4.95	1661	290	43	55.9428	745	162	571
2021	3	30	S030	117.799	29.589	538	5.43	28	0.43	7.14	14.6	190.1	0.72	0.089	0.469	0.003	1.239	0.042	29.5	72.5275	0.0875779	0	0.227656	0	0	0	0.0846741	2.1735	0.000413651	0	0.0385206	14.5833	7.11667	23.9618	827.03	29	-0.7	29.7	18.6	6.05	24.4167	4.08333	1785	317	43	56.3172	796	168	638
2021	3	30	S031	117.819	29.6153	316	11.9	22.33	0.37	7.25	16.33	190.6	1.04	0.093	0.426	0.004	1.118	0.037	30.2162	68.1319	0.119296	0	0.56772	0	1.73202	0.00390303	0.224551	2.04143	0	0	0.0459601	15.2417	7.36667	24.3929	838.662	30	-0.2	30.2	19.2833	6.56667	25.2	4.58333	1729	306	42	56.502	776	164	609
2021	3	30	S032	117.802	29.6517	290	18.83	19.33	0.53	7.58	17.1	187.87	0.8	0.103	0.268	0.006	1.034	0.05	20.68	67.5824	0.180162	0	0.199061	0	0	0.00721239	0.626754	3.75806	0	0	0.036017	15.5208	7.625	24.8371	850.894	30.5	-0.2	30.7	19.6333	6.68333	25.6333	4.71667	1699	303	43	56.5438	764	163	597
2021	3	30	S033	117.786	29.6931	261	17.3	38.67	0.23	7.35	16.7	183.1	0.72	0.104	0.295	0.001	0.994	0.058	17.1379	70.3297	1.06238	0	0.555063	0	10.0529	0	1.10861	12.9968	0.00904932	0.0508445	0.240283	15.2625	7.475	24.5082	847.384	30.1	-0.4	30.5	19.35	6.46667	25.3333	4.51667	1712	302	42	55.9939	764	163	604
2021	3	30	S034	117.794	29.7052	236	22.9	26.33	0.17	6.6	17.17	189.07	0.88	0.113	0.376	0.001	1.404	0.048	29.25	62.0879	0.976172	0	0.626411	0	8.5173	0.0164167	1.72742	19.273	0.00551521	0	0.329493	15.6542	7.475	24.4281	851.601	30.6	0	30.6	19.7667	6.81667	25.7833	4.85	1676	298	42	56.3276	752	161	588
2021	3	31	S035	117.758	29.5937	560	8.6	49.67	0.63	6.93	14.3	191.87	1.68	0.087	0.633	0.003	1.442	0.036	40.0556	75.2747	0.696785	0	0.388992	0	5.97751	0.0440633	1.01431	10.9287	0.0128186	0.00496974	0.192356	14.4292	7.20833	24.189	829.188	28.9	-0.9	29.8	18.4667	5.86667	24.2833	3.9	1788	317	43	56.3467	797	167	640
2021	3	31	S036	117.742	29.6425	330	14.63	20.33	0.6	6.78	15.2	185.63	1.52	0.113	0.832	0.002	1.721	0.053	32.4717	72.5275	0.383606	0	0.268092	0	5.79655	0	0.999966	7.94572	0.00106003	0	0.114252	15.1667	7.58333	24.8634	843.276	30	-0.5	30.5	19.2333	6.41667	25.2	4.46667	1732	307	42	56.1432	774	165	613
2021	3	31	S037	117.696	29.6182	406	13.63	32.67	0.33	7.2	14.8	188.6	1.68	0.114	0.769	0.008	1.728	0.084	20.5714	62.6374	1.77717	0.0942143	0.708606	0	16.159	0.0473382	1.59589	80.5745	0.0181616	0.0356256	1.16705	14.8542	7.40833	24.6124	834.063	29.5	-0.6	30.1	18.8833	6.23333	24.7833	4.28333	1769	313	43	56.1541	788	167	633
2021	3	31	S038	117.715	29.6556	310	17.17	22.67	0.63	6.86	15.17	175.77	2.08	0.12	0.806	0.006	1.598	0.054	29.5926	71.4286	0.499135	1.02747	1.21901	0	20.3039	0.063746	0.895961	16.5735	0.00576804	0	0.334269	15.3833	7.48333	24.6162	843.223	30.2	-0.2	30.4	19.4667	6.63333	25.4	4.68333	1716	304	42	56.2013	767	163	607
2021	3	31	S039	117.747	29.6773	322	22.07	18.67	0.63	6.38	15.9	181.7	1.44	0.123	0.718	0.009	1.494	0.058	25.7586	77.4725	0.285	1.655	1.285	0	0	25.618	0.786	4.825	0	0	0	15.3542	7.525	24.6721	845.589	30.2	-0.3	30.5	19.45	6.58333	25.4	4.61667	1706	303	41	56.2396	763	162	603
2021	3	31	S040	117.859	29.7334	176	37.67	30	0.01	6.64	17.1	182.17	0.88	0.1	0.378	0.004	1.136	0.054	21.037	61.5385	3.61141	0	0.617	0	10.0543	0.0624016	2.68807	97.2461	0.0174002	0.131891	1.00353	15.6083	7.78333	25.0268	858.01	30.8	-0.3	31.1	19.7667	6.68333	25.8167	4.71667	1669	294	42	55.7422	744	161	585
2021	3	31	S041	117.923	29.7182	193	44.67	42	0.47	6.76	17.7	169.7	1.44	0.11	0.661	0.005	1.649	0.027	61.0741	69.2308	0.569743	0.228686	1.0218	0	24.5428	0.0411182	2.06939	6.07381	0.000694677	0	0.245453	15.9042	7.79167	25.0536	860.384	31.1	0	31.1	20.0667	6.96667	26.1333	4.98333	1642	287	43	55.6408	734	160	567
2021	3	31	S042	118.029	29.7003	163	16.57	22.67	0.6	6.35	17.73	177.9	1.28	0.117	0.635	0.021	1.439	0.049	29.3673	62.0879	0.475131	0.464458	0.835464	0	27.7178	0.0610764	3.9374	6.90755	0.00292056	0	0.213824	16.0625	7.80833	25.1072	860.967	31.3	0.2	31.1	20.2333	7.11667	26.3	5.13333	1634	287	43	55.907	733	161	561
2021	4	1	S043	118.317	30.0589	405	10.27	19	0.67	7.4	15.1	197.3	1.44	0.073	0.509	0.009	1.506	0.036	41.8333	73.6264	0.329809	0	0.214154	0	16.4738	0.0598146	0.526793	10.3547	0.0025655	0	0.220452	13.6917	7.18333	24.268	823.137	28.1	-1.5	29.6	17.6667	5.23333	23.5167	3.28333	1709	293	42	53.1261	718	162	638
2021	4	1	S044	118.321	29.9966	183	34.4	56	0.37	7.2	16	211.53	0.8	0.111	0.574	0.006	1.467	0.07	20.9571	50.5495	0.0833671	0.00609953	1.40199	0	21.5153	0.0247701	0.880835	0.469512	0	0	0.145926	15.95	7.83333	25.1876	858.442	31.2	0.1	31.1	20.05	7.08333	26.1667	5.08333	1554	270	40	54.2302	676	150	550
2021	4	1	S045	118.356	30.0599	330	11.47	20	0.6	6.92	14.9	224.67	1.04	0.077	0.95	0.006	2.098	0.056	37.4643	73.6264	0	0.675	0.476	0	18.871	0.575	0.788	0	0	0	0.142	14.7875	7.425	24.5861	838.402	29.6	-0.6	30.2	18.8	6.15	24.7833	4.18333	1621	278	40	53.2928	688	154	593
2021	4	1	S046	118.367	30.1114	648	4.9	17	0.87	6.37	13.23	212.63	0.8	0.089	1.053	0.006	2.021	0.037	54.6216	57.6923	2.189	0.603	0.034	0	17.788	0.781	0.824	22.537	0	0	0.135	13.0542	7.025	23.8946	819.25	27.3	-2.1	29.4	20.7333	4.6	22.8333	2.68333	1744	296	43	52.5734	726	166	664
2021	4	2	S047	118.398	30.0884	481	4.1	15	0.5	6.4	13.9	191.47	1.36	0.097	1.039	0.001	1.752	0.031	56.5161	74.7253	0.302723	0	0.349751	0	7.49489	0.0234036	0.234332	37.6252	0.00761464	0	0.149643	14.0375	7.375	24.5833	831.158	28.7	-1.3	30	21.8333	5.48333	23.9833	3.55	1685	288	41	53.0167	705	159	633
2021	4	2	S048	118.411	30.0936	472	5.03	11.33	0.63	6.63	13.23	134.8	1.04	0.064	1.151	0.008	1.977	0.03	65.9	75.2747	0.398492	0	1.54038	0	20.5263	0.0514562	0.0362288	1.46721	0	0	0.1543	14.3125	7.45833	24.6965	835.521	29.1	-1.1	30.2	18.35	5.7	24.3	3.75	1653	283	41	52.8951	692	157	616
2021	4	2	S049	118.422	30.0623	336	7	29	0.4	6.66	14.4	201.7	1.36	0.065	1.252	0.002	2.007	0.03	66.9	63.1868	0.111123	0	1.2139	0	26.0301	0.0495534	0.0462828	1.07791	0	0	0.163762	15.15	7.65	25	845.192	30.2	-0.4	30.6	19.2	6.45	25.2667	4.48333	1596	276	40	53.2828	679	154	581
2021	4	2	S050	118.439	30.0783	352	4.63	11.33	0.57	6.4	14.1	215.9	1.2	0.05	2.042	0.022	2.543	0.081	31.3951	52.7473	0.10549	0.0684205	1.40002	0	42.3985	0.0792878	1.17948	0	0	0	0.266768	14.975	7.6	24.8366	845.409	30	-0.6	30.6	19.0167	6.26667	25.0833	4.3	1599	275	40	53.1923	678	153	584
2021	4	2	S051	118.457	30.0256	168	9.5	21.33	0.43	6.62	16.6	244.13	1.04	0.094	3.399	0.048	4.204	0.084	50.0476	58.7912	0.143259	0.2126	0.850593	0	80.6744	0.135779	0.126201	1.07964	0	0	0.45233	15.9542	8.10833	25.9052	858.785	31.3	0	31.3	20.05	7.08333	26.2	5.11667	1532	263	39	53.3856	658	148	544
2021	4	2	S052	118.469	30.0467	198	11.87	17.33	0.4	6.72	15.93	220.5	1.28	0.103	3.037	0.028	3.63	0.074	49.0541	78.5714	0.197424	0.149172	1.06919	0	57.1223	0.0929981	0.0750092	0	0	0	0.320483	15.8208	8.025	25.7212	857.792	31.1	-0.1	31.2	19.9167	6.95	26.0667	5	1531	263	39	53.2636	656	148	546
2021	4	2	S053	118.492	29.9762	137	10.33	47	0.37	7.08	16.6	308.23	1.68	0.075	2.688	0.022	3.386	0.049	69.102	74.1758	0.247887	0.905886	0.902778	0	186.953	0.484204	0.255523	0	0.00221979	0	0.937133	16.1375	8.10833	25.6593	867.258	31.6	0	31.6	20.3	7.15	26.4833	5.16667	1513	259	39	53.3939	653	148	529
2021	4	2	S054	118.408	30.0404	287	6.566	28	0.33	7.2	15.4	207.4	1.2	0.087	1.993	0.011	2.326	0.043	54.093	70.8791	0.179731	0	1.33779	0	39.5646	0.0353535	0.353931	0.324044	0.0147084	0	0.276347	15.2458	7.64167	24.8914	847.792	30.3	-0.4	30.7	19.3	6.5	25.3667	4.53333	1597	275	40	53.4113	682	153	578
2021	4	2	S055	118.398	30.0335	274	5.971	24	0.4	7.12	15.6	200.83	2.24	0.125	2.006	0.009	3.071	0.026	118.115	77.4725	0.219486	0	1.32598	0	41.5702	0.0105189	0.398764	1.77104	0.0678189	0	0.33008	15.375	7.63333	24.8643	848.39	30.5	-0.2	30.7	19.4333	6.63333	25.5167	4.66667	1583	274	39	53.8668	679	150	572
2021	4	2	S056	118.411	30.0012	198	25.33	31.33	0.27	7.54	15.8	213.8	1.44	0.125	2.347	0.019	3.188	0.063	50.6032	74.7253	0.189391	0.0403477	1.66061	0	48.9076	0.0418499	0.24202	0.102058	0.00242471	0	0.297604	15.7292	7.775	25.0806	856.331	30.9	-0.1	31	19.8167	6.86667	25.9333	4.9	1559	268	40	53.5766	672	150	553
2021	4	2	S057	118.403	29.9462	151	19.82	21	0.37	7.2	16.47	224.4	1.44	0.094	2.674	0.02	3.432	0.057	60.2105	74.1758	0.206305	0.136896	1.49169	0	72.3229	0.0859236	0.3579	0.535833	0.00209754	0	0.43441	16.1042	7.95833	25.426	860.49	31.4	0.1	31.3	20.2333	7.18333	26.35	5.21667	1536	262	40	53.834	670	150	531
2021	4	3	S058	118.593	30.194	359	1.87	19	0.4	7.29	14.77	287.93	2.08	0.162	1.326	0.048	1.916	0.165	11.6121	51.0989	0.693787	0.804649	0.38225	0.0359624	131.264	0.101679	17.3799	1.18198	0.000483507	0	0.698567	14.8375	7.64167	24.9728	849.093	29.8	-0.8	30.6	18.9333	6.08333	24.9833	4.1	1529	257	38	51.4182	632	149	560
2021	4	3	S059	118.611	30.2123	359	3.7	14.67	0.53	6.44	14.5	304.5	2.64	0.146	1.651	0.045	2.647	0.119	22.2437	44.5055	0.323939	0.68298	0.421101	0	147.13	0.122201	3.72578	0	0	0	0.787052	14.7625	7.69167	25.0543	848.577	29.8	-0.9	30.7	18.8667	6	24.9167	4.03333	1525	256	37	51.315	630	149	558
2021	4	3	S060	118.617	30.196	327	2.5	18	0.5	6.75	13.8	217.13	1.36	0.107	1.45	0.014	2.048	0.037	55.3514	31.8681	0.0904429	0.207331	0.563699	0	52.6814	0.0554596	0.813952	0.0376841	0	0	0.27715	14.6792	7.60833	24.9454	847.058	29.6	-0.9	30.5	18.7667	5.96667	24.8167	3.98333	1535	257	38	51.2284	633	150	562
2021	4	3	S061	118.435	30.1566	377	9.37	14	0.57	6.71	13.37	207.83	0.88	0.403	1.289	0.01	1.725	0.045	38.3333	63.7363	0.0774598	0.3075	0.271729	0.00629715	82.3822	0.362216	0.0704	1.30236	0.00964902	0	0.498115	14.8375	7.80833	25.4343	846.329	29.8	-0.9	30.7	18.9333	6.08333	24.95	4.13333	1576	268	39	52.0462	660	154	576
2021	4	3	S062	118.504	30.0858	191	18.27	25.67	0.37	6.99	15.7	254.67	1.6	0.184	1.499	0.035	2.383	0.104	22.9135	78.022	0.684582	0.723968	0.79941	0.0063009	153.345	0.202903	0.311175	0.437642	0.00193511	0	1.26696	15.7208	7.825	25.1608	858.846	31	-0.1	31.1	19.8333	6.85	25.9833	4.88333	1516	260	39	52.7251	645	148	542
2021	4	3	S063	118.516	30.0177	147	37.27	18.67	0.47	7.36	16.27	273.03	1.84	0.18	2.155	0.044	3.034	0.095	31.9368	67.033	0.553546	0.911648	1.07782	0.00848047	199.772	0.27487	2.17175	0.219492	0.000719103	0	0.953973	16.1042	8.125	25.7937	864.621	31.5	0	31.5	20.2333	7.15	26.4167	5.18333	1502	257	39	52.9755	645	148	528
2021	4	3	S064	118.752	30.1439	282	12.23	26.67	0.77	7.61	13.9	197.7	1.28	0.125	1.53	0.009	2.12	0.035	60.5714	71.4286	0.234378	0.213438	1.05818	0.00684008	60.5327	0.0855415	0.465041	0.182513	0.00127626	0	0.262556	15.0083	7.71667	25.0541	852.085	30.1	-0.7	30.8	19.1167	6.23333	25.1833	4.23333	1502	251	37	51.1412	619	147	547
2021	4	3	S065	118.672	30.0847	195	5.77	21	0.5	6.87	15.73	271.3	1.12	0.12	0.676	0.024	1.348	0.106	12.717	71.978	0.413893	0.667887	2.64062	0.00992675	158.082	0.325367	0.777054	0.0198926	0.0037485	0	0.734913	15.5333	7.71667	24.973	854.649	30.7	-0.2	30.9	19.6167	6.71667	25.75	4.73333	1500	254	38	51.8237	630	148	537
2021	4	3	S066	118.564	29.9868	150	67.67	18.33	0.2	6.93	16.8	334.7	1.52	0.156	1.233	0.026	2.513	0.116	21.6638	65.3846	0.460665	1.30787	2.11437	0.00684693	302.573	1.57411	0.670728	0.543294	0.0411977	0	2.02329	16.0292	7.80833	25.0267	861.649	31.3	0.1	31.2	20.15	7.1	26.3	5.11667	1505	257	40	52.908	646	149	527
2021	4	3	S067	118.613	30.1096	183	12.7	32.33	0.33	7.52	14.97	345.47	1.76	0.198	1.719	0.044	2.636	0.122	21.6066	69.7802	0.592023	1.09168	1.19839	0.00945678	220.299	0.496135	4.63004	0	0.00209459	0	1.00774	15.6292	7.74167	24.9731	856.084	30.9	-0.1	31	19.7	6.81667	25.85	4.83333	1497	255	38	52.0916	631	147	536
2021	4	4	S068	118.533	29.9893	130	42.97	27.67	0.67	7.83	15.1	347.53	1.84	0.24	1.806	0.05	2.724	0.134	20.3284	75.2747	0.81017	1.0953	2.73594	0.00345857	235.407	0.442348	1.07433	1.22269	0.0118728	0	3.3761	16.1542	7.99167	25.3704	865.99	31.6	0.1	31.5	20.3	7.16667	26.4667	5.18333	1509	258	39	53.0583	648	149	531
2021	4	4	S069	118.448	29.8581	123	104.77	20	0.13	6.75	16.07	355.23	2	0.387	1.807	0.062	2.815	0.119	23.6555	59.3407	1.1243	1.18048	2.15921	0.00537534	236.264	0.493712	6.18302	0.606475	0.00794615	0	2.05387	16.3583	7.83333	25.0266	865.048	31.7	0.4	31.3	20.4833	7.41667	26.6667	5.41667	1552	264	41	53.7257	676	154	535
2021	4	4	S070	118.152	30.0741	531	10.73	28.33	0.43	7.16	11.43	203.77	1.52	0.225	1.065	0.013	1.704	0.021	81.1429	73.0769	0.0370404	0.132829	0.0657594	0	35.9933	0.0407547	0.17619	0.762054	0	0	0.213692	14.0458	7.225	24.3266	831.224	28.5	-1.2	29.7	18.0333	5.51667	23.9833	3.55	1697	295	41	53.9081	721	159	633
2021	4	4	S071	118.12	30.0464	421	19.27	23.33	0.4	6.82	11.6	187.63	1.04	0.13	0.733	0.006	1.501	0.015	100.067	79.6703	0.0628757	0.126433	0.0808557	0	28.6559	0.034142	0.126528	1.16402	0	0	0.152128	14.4167	7.43333	24.6955	835.748	29.1	-1	30.1	18.4167	5.81667	24.4167	3.85	1677	292	41	54.101	717	157	620
2021	4	4	S072	118.169	29.9839	256	28.6	26	0.53	6.19	14.9	200.17	1.12	0.111	0.961	0.012	1.821	0.069	26.3913	75.2747	0.108992	0.213692	0.74872	0	52.9513	0.0723436	0.360685	0.876773	0	0	0.250433	15.3417	7.81667	25.2151	853.122	30.5	-0.5	31	19.4167	6.51667	25.5	4.53333	1611	280	39	54.599	701	152	578
2021	4	4	S073	118.198	29.9469	205	33.47	20	0.43	7.16	14.9	209.8	0.96	0.113	1.35	0.021	2.337	0.067	34.8806	75.2747	0.152648	0.263658	0.970052	0	62.8385	0.0654364	0.279614	0.257394	0	0	0.295436	15.4917	7.78333	25.0268	857.358	30.7	-0.4	31.1	19.6167	6.6	25.6833	4.61667	1611	281	40	54.8651	704	152	574
2021	4	4	S074	118.207	29.9565	203	14.8	18	0.43	6.5	15.8	203.97	0.8	0.109	1.448	0.024	2.416	0.096	25.1667	59.8901	0.189781	0.257246	2.71086	0	62.8403	0.0567533	0.158799	0.192275	0	0	0.282697	15.2958	7.75833	25.1079	853.318	30.4	-0.5	30.9	19.3833	6.46667	25.45	4.46667	1624	282	39	54.632	707	153	581
2021	4	4	S075	118.26	29.8925	162	30.07	55	0.47	6.54	12.3	226.5	0.96	0.11	1.299	0.011	1.89	0.06	31.5	65.9341	0.244052	0.385275	1.0824	0	86.3631	0.0643013	27.0933	0.583438	0	0	0.410937	15.6125	7.50833	24.3777	853.858	30.7	-0.1	30.8	19.6667	6.8	25.7833	4.78333	1607	276	42	54.1766	703	157	561
2021	4	21	S076	119.187	29.6735	324	2.3	14	0.64	7.364	7.87	46.87	0.96	0.104	0.65	0.007	1.241	0.131	9.47328	65.3846	0.0751645	0.166843	0.307576	0	22.0471	0.0404839	0.306207	3.07207	0	0	0.148732	15.125	7.73333	25.1082	838.618	30.3	-0.5	30.8	19.1333	6.55	25.1333	4.5	1556	258	40	49.7201	633	158	551
2021	4	21	S077	119.126	29.6354	122	7.9	19.67	0.33	9.269	20.07	90.4	0.96	0.146	0.852	0.001	1.88	0.051	36.8627	64.8352	0.275683	0.573281	0.590282	0	89.2757	0.0553438	0.642172	0.202983	0	0	0.443131	16.2208	7.69167	25.1362	837.736	31.4	0.8	30.6	20.0667	7.83333	26.2167	5.68333	1501	251	39	50.2408	621	153	518
2021	4	22	S078	119.307	29.7236	371	1.37	14.33	0.054	7.406	14.37	59.43	0.72	0.161	1.774	0.011	2.774	0.111	24.991	60.989	0.0240533	0.102527	0.139993	0	37.1734	0.0300787	0.0802814	2.04885	0	0	0.193686	14.7625	7.775	25.2435	836.696	29.9	-0.9	30.8	22.6167	6.2	24.75	4.13333	1550	252	40	48.8116	620	158	554
2021	4	22	S079	119.311	29.7103	311	3.17	16.33	0.47	8.03	16.07	55.27	0.96	0.115	0.958	0.005	1.489	0.019	78.3684	64.8352	0.00853561	0.210704	0.105513	0	52.0025	0.0208936	0.14434	1.48762	0	0	0.324109	14.9917	7.76667	25.1348	839.399	30.2	-0.7	30.9	19.0333	6.4	25.0167	4.31667	1531	250	39	48.9202	613	156	544
2021	4	22	S080	119.306	29.7025	366	3	24	0.566	7.66	15.8	36.8	1.04	0.124	0.644	0.007	1.419	0.031	45.7742	73.6264	0.00605271	0	0.112759	0	16.1505	0.0342002	0.0614644	0.979258	0	0	0.237497	15.1167	7.76667	25.1348	839.882	30.3	-0.6	30.9	19.15	6.51667	25.1333	4.43333	1522	248	39	48.9946	611	154	539
2021	4	22	S081	119.265	29.6687	171	4.04	29	0.766	8.679	16.9	74.7	0.88	0.115	0.841	0.003	1.853	0.079	23.4557	52.1978	0.195965	0.485609	0.578044	0	81.6093	0.070314	0.0741321	0.377425	0	0	0.392422	15.6125	7.875	25.4032	842.203	30.9	-0.1	31	19.6	7	25.6667	4.93333	1500	246	39	49.105	608	154	523
2021	4	22	S082	119.247	29.7078	255	2.17	17	0.072	8.02	17.37	50.53	1.04	0.09	0.955	0.005	1.566	0.03	52.2	64.8352	0.148455	0.215904	0.245332	0	30.4277	0.0182526	0.0942474	0.658888	0	0	0.86996	15.2333	7.78333	25.1888	841.59	30.5	-0.4	30.9	19.25	6.61667	25.2833	4.55	1526	250	39	49.2339	617	155	538
2021	4	22	S083	119.206	29.6452	126	7.73	24	0.515	9	19.53	75.07	0.96	0.102	0.97	0.004	1.912	0.034	56.2353	57.1429	0.123923	0.296389	0.273096	0	60.2043	0.0781829	0.154567	0.0719269	0	0	0.32076	16.1708	7.775	25.0806	846.037	31.5	0.5	31	20.15	7.55	26.2667	5.45	1477	246	39	49.8368	607	152	511
2021	4	23	S084	118.865	30.0433	382	5.91	14.67	0.2	8.36	21.03	140.17	0.8	0.073	1.071	0.001	1.798	0.02	89.9	71.978	0.236155	0.359053	0.275222	0	171.035	1.21452	0.0379132	1.29789	0.068351	0	1.09606	14.525	7.81667	25.5447	838.688	29.5	-1.1	30.6	22.4	5.93333	24.55	3.91667	1546	254	39	50.4337	631	151	562
2021	4	23	S085	118.824	30.0735	365	11.451	24	0.3	7.92	18.67	47.83	0.8	0.086	0.951	0.002	1.501	0.027	55.5926	79.6703	0.0649931	0.0683305	1.77231	0	43.0264	0.0925856	0.00197934	0.770707	0.0164351	0	0.288743	14.5708	7.74167	25.3825	837.487	29.5	-1	30.5	22.4333	5.98333	24.6	4	1556	259	38	51.212	641	150	574
2021	4	23	S086	118.785	30.0181	228	13.47	31.33	0.23	9.119	22.33	151.4	0.88	0.096	1.145	0.002	1.865	0.069	27.029	68.6813	0.405903	0.681656	1.74759	0	191.962	1.0323	0.70402	0.382887	0.0258862	0	1.07885	15.4542	7.94167	25.6183	851.134	30.7	-0.3	31	19.5	6.71667	25.6333	4.71667	1510	252	38	51.6124	628	146	543
2021	4	23	S087	118.772	30.1036	502	4.1	22.33	0.57	8.327	19.2	54.73	0.88	0.094	0.809	0.005	1.354	0.033	41.0303	65.9341	0.276802	0.100871	3.77393	0	46.6936	0.0502004	0.0932607	3.65704	0.127682	0.366421	0.277146	13.7	7.46667	24.8062	833.871	28.4	-1.7	30.1	21.55	5.15	23.6833	3.16667	1601	263	39	50.8117	656	155	594
2021	4	23	S088	118.713	30.0239	218	6.63	47.67	0.53	8.59	22.53	70.1	1.12	0.1	0.668	0.002	1.622	0.026	62.3846	75.8242	0.506837	0.190085	2.85621	0	57.7896	0.0325569	2.12225	2.7391	0.0705052	0.0293016	0.323498	15.5208	7.69167	25.0543	848.752	30.6	-0.1	30.7	19.5667	6.78333	25.6667	4.8	1510	254	38	51.7851	634	148	538
2021	4	23	S089	118.666	29.942	131	9.47	25.67	0.43	8.858	23.27	97.23	0.96	0.111	1.043	0.009	1.873	0.039	48.0256	75.8242	0.508843	0.343469	1.90636	0	97.0905	0.0641608	0.660501	0.388643	0.0250084	0	0.472451	16.0458	8.00833	25.4233	861.293	31.5	0	31.5	20.1333	7.13333	26.3333	5.15	1510	259	39	52.8908	645	148	533
2021	4	23	S090	118.705	29.9587	175	11.5	36.33	0.17	9.192	21.2	131.27	1.12	0.097	1.083	0.001	1.999	0.19	10.5211	67.033	1.28243	0.54459	2.46723	0	158.532	0.529818	1.29355	1.22461	0.017586	0	0.875071	15.6542	7.94167	25.3727	855.704	31	-0.3	31.3	19.7333	6.8	25.8667	4.83333	1527	260	39	52.3143	646	150	543
2021	4	23	S091	118.629	29.9622	170	9.13	19.67	0.23	9.243	23.2	124.03	1.28	0.111	0.677	0.001	1.404	0.031	45.2903	56.5934	0.622094	0.865283	0.815052	0	147.881	0.115912	0.212489	0.447066	0.00383233	0	0.760248	15.9875	7.925	25.3195	859.443	31.3	0	31.3	20.0667	7.1	26.25	5.11667	1512	259	39	53.0367	647	147	534
2021	4	23	S092	118.654	30.0306	269	3.1	24.33	0.57	8.492	20.6	111.67	1.04	0.082	0.889	0.005	1.589	0.044	36.1136	70.3297	0.434582	0.509775	1.44217	0	103.826	0.0698613	0.121622	0	0.000313501	0	0.502862	15.3458	7.575	24.6743	848.449	30.4	-0.3	30.7	19.3833	6.61667	25.4833	4.61667	1535	259	39	51.9883	646	150	549
2021	4	24	S093	118.803	29.889	405	5.348	30.67	0.63	7.985	17.57	73.27	1.36	0.1	1.137	0.005	2.194	0.062	35.3871	75.2747	0.100702	0.132823	0.924622	0	65.134	0.0450432	0.0976771	1.33597	0	0	0.32566	14.6167	7.56667	24.8087	836.256	29.5	-1	30.5	18.65	6	24.6	4.01667	1593	266	40	51.3604	662	155	572
2021	4	24	S094	118.722	29.8853	157	14.67	21	0.33	8.695	20.33	74.1	0.96	0.029	1.231	0.01	2.212	0.019	116.421	71.4286	0.1354	0.176728	1.05727	0	74.3743	0.106011	0.372214	1.00144	0	0	0.368871	15.9292	7.99167	25.5325	854.388	31.3	0	31.3	20	7.1	26.1167	5.11667	1521	260	39	52.9047	649	148	537
2021	4	24	S095	118.732	29.9136	196	13.1	18	0.23	7.968	20.5	68.7	0.88	0.061	1.425	0.003	1.944	0.014	138.857	65.3846	0.118666	0.156724	0.440157	0	62.3833	0.0240721	0.0109502	1.0315	0	0	0.309807	15.6083	7.95	25.4808	850.943	30.9	-0.3	31.2	19.65	6.81667	25.7667	4.83333	1533	259	39	52.3893	649	149	543
2021	4	24	S096	118.651	29.8448	105	14	17.33	0.4	8.214	21.8	87.77	0.88	0.098	1.411	0.011	2.084	0.033	63.1515	56.044	0.192546	0.300748	0.982468	0	90.3427	0.0727274	3.11212	0.0354889	0	0	0.405248	16.275	7.76667	24.9732	857.612	31.6	0.5	31.1	20.3333	7.43333	26.5167	5.41667	1513	257	39	53.0448	652	149	523
2021	4	24	S097	118.822	29.8378	181	2.9	13.33	0.3	8.529	19.2	156.1	0.88	0.097	0.616	0.001	1.083	0.025	43.32	61.5385	0.0865147	1.24917	1.98009	0	255.434	1.57659	0.114718	0.509531	0.0298876	0	1.17602	15.6333	7.68333	25.0271	845.174	30.7	0	30.7	19.65	6.95	25.7167	4.93333	1538	260	39	51.9186	649	152	541
2021	4	24	S098	118.843	29.8407	168	6.27	13.67	0.1	9.314	22.8	215.83	1.2	0.108	0.367	0.002	1.289	0.026	49.5769	44.5055	0.404178	1.54508	2.54709	0	263.323	0.804786	0.423071	2.22439	0.0291792	0	1.20069	15.7833	7.8	25.2427	846.338	31	0.1	30.9	19.8	7.1	25.8833	5.06667	1527	257	39	51.7342	642	151	538
2021	4	24	S099	118.813	29.8021	129	10.3	12	0.1	8.837	20.6	241.33	0.8	0.091	0.975	0.002	1.671	0.035	47.7429	45.6044	0.293782	1.01362	1.85063	0	223.379	1.3247	0.0783077	0	0.00711967	0	1.04128	16.2583	7.98333	25.5876	852.97	31.6	0.4	31.2	20.2667	7.48333	26.4333	5.46667	1507	255	39	52.0791	639	150	525
2021	4	24	S100	118.793	29.7517	105	10.5	25	0.17	8.833	22.33	247.67	0.96	0.103	1.295	0.008	1.921	0.043	44.6744	53.2967	0.211935	1.48745	1.81587	0	361.889	1.64338	0.246001	0.0895553	0.0081799	0	1.59276	16.3625	7.99167	25.5325	854.914	31.8	0.5	31.3	20.3667	7.58333	26.5833	5.55	1512	256	39	52.2605	644	152	523
2021	4	25	S101	118.738	29.6704	114	2.98	29.67	0.5	8.541	17.77	225.67	0.96	0.098	1.396	0.007	2.076	0.031	66.9677	64.2857	0.197956	1.27177	0.838407	0	322.047	1.00289	0.0318659	0.565413	0.0449492	0	2.27236	16.2667	7.6	24.8366	846.687	31.4	0.8	30.6	20.25	7.61667	26.3667	5.56667	1545	263	40	52.9835	665	153	530
2021	4	25	S102	118.702	29.6866	149	8.6	11.67	0.5	8.88	17.5	175.2	0.72	0.113	1.395	0.005	2.207	0.035	63.0571	58.2418	0.165118	1.12249	1.46198	0	205.417	1.67684	0.0252302	0.401013	0.0188018	0	1.12443	15.9167	7.53333	24.6995	844.787	31	0.5	30.5	19.95	7.25	25.9833	5.21667	1574	268	40	52.9996	676	155	546
2021	4	25	S103	118.665	29.6526	359	2.33	13.33	0.47	8.213	16.23	186.33	0.72	0.128	1.413	0.006	2.013	0.037	54.4054	72.5275	0.201588	0.716875	0.410945	0	202.652	3.01479	7.59134	1.72125	0.0443329	0	2.58999	14.925	7.51667	24.8075	831.804	29.8	-0.5	30.3	18.9333	6.36667	24.85	4.36667	1663	282	41	53.0259	710	160	588
2021	4	25	S104	118.641	29.6673	399	3.37	18.33	0.63	7.937	16.2	90.2	0.8	0.118	1.884	0.006	2.495	0.03	83.1667	71.978	0.0325691	0.288566	0.216059	0	83.0894	0.136229	0.403115	1.1017	0.0135266	0	0.589941	14.9458	7.54167	24.7268	837.454	29.9	-0.6	30.5	19	6.3	24.9333	4.31667	1657	280	41	53.005	709	160	583
2021	4	25	S105	118.675	29.7275	104	8.5	28	0.83	8.416	20.37	77.4	1.12	0.107	1.603	0.01	2.194	0.045	48.7556	65.3846	0.248	0.139098	1.44009	0	64.1581	0.0579965	0.287236	1.09922	0.00356136	0	0.338605	15.6333	7.53333	24.6187	845.182	30.7	0.1	30.6	19.65	6.93333	25.7167	4.93333	1592	270	41	52.8433	682	156	554
2021	4	25	S106	118.611	29.7137	169	7.43	27	0.57	9.058	20.37	80.53	1.12	0.103	1.422	0.028	2.145	0.056	38.3036	73.0769	0.336862	0.285139	0.941265	0	72.8579	0.0628514	0.109593	0.484679	0.00298403	0	0.370184	15.8333	7.71667	25.0541	848.165	31	0.2	30.8	19.8833	7.08333	25.95	5.08333	1582	269	40	53.7392	685	153	548
2021	4	25	S107	118.56	29.6812	252	14.8	18.67	0.2	9.499	19.57	62.07	1.2	0.107	1.445	0.044	2.196	0.101	21.7426	63.7363	0.401888	0.309489	0.640664	0	84.1367	0.104624	0.103981	0.351636	0.00964534	0	0.404511	15.35	7.6	25	839.507	30.2	-0.2	30.4	19.4333	6.68333	25.35	4.7	1631	277	41	53.8096	707	157	567
2021	4	25	S108	118.531	29.6307	366	11.53	17.33	0.27	8.016	17.43	46.93	1.04	0.073	1.011	0.011	1.646	0.054	30.4815	65.9341	0.186695	0.0642564	1.01149	0	29.1441	0.0687526	0.100118	0.577492	0.00382994	0	0.171763	14.8542	7.34167	24.5541	828.494	29.4	-0.5	29.9	18.8667	6.31667	24.7333	4.33333	1681	286	42	53.6901	728	162	587
2021	4	25	S109	118.515	29.6075	470	5.1	19	0.63	7.451	16.63	31.73	1.12	0.093	0.663	0.005	1.33	0.018	73.8889	76.3736	0.12108	0	0.675877	0	18.5935	0.0303583	0.115752	3.44209	0.0264599	0	0.177627	14.3167	7.26667	24.5496	819.729	28.7	-0.9	29.6	18.2833	5.88333	24.0833	3.9	1739	296	43	53.5991	747	166	620
2021	4	26	S110	119.13	29.9569	278	3.7	35	0.27	8.956	18.27	293	0.96	0.106	1.326	0.008	2.173	0.024	90.5417	59.3407	0.125565	1.85715	0.517946	0	363.098	0.350914	0.00467649	0	0.00151829	0	1.62546	15.0667	7.83333	25.1876	847.468	30.4	-0.7	31.1	19.0833	6.38333	25.2	4.31667	1500	247	39	49.6293	606	151	539
2021	4	26	S111	119.141	29.8978	141	8.77	19	0.5	8.963	20.7	205.33	0.8	0.104	1.248	0.007	1.814	0.04	45.35	51.6484	0.200809	1.22546	1.83701	0	268.607	0.202962	0.00826234	0	0.000345991	0	1.22735	15.7292	8.075	25.6349	857.301	31.3	-0.2	31.5	19.7833	6.91667	25.9667	4.86667	1463	240	39	49.323	595	150	514
2021	4	26	S112	119.04	29.9818	264	6.27	14.67	0.47	8.665	19.13	86.43	0.64	0.096	0.99	0.006	1.725	0.016	107.812	75.2747	0.0747127	0.503979	2.53049	0	90.9454	0.129919	0.0196924	0	0	0	0.426265	14.9875	7.925	25.4823	846.944	30.3	-0.8	31.1	22.9333	6.3	25.1167	4.25	1516	250	39	49.8601	615	151	547
2021	4	26	S113	119.124	29.8829	115	7.93	52	0.27	8.66	20.23	168.6	0.64	0.075	1.031	0.003	1.645	0.034	48.3824	67.033	0.117956	1.07503	1.55728	0	232.26	0.32952	0.198482	0	0	0	1.03763	15.8458	8.025	25.4762	857.665	31.4	-0.1	31.5	19.9	7.01667	26.0833	4.98333	1458	240	39	49.4468	595	149	511
2021	4	26	S114	119.081	29.8523	120	12.5	32.33	0.23	8.382	21.5	179.8	0.72	0.08	0.946	0.009	1.649	0.029	56.8621	72.5275	0.0846224	1.05699	0.568103	0	221.373	0.452158	0.00995674	0	0.00294032	0	1.01994	15.9542	8.025	25.3956	861.723	31.6	0	31.6	20.0167	7.08333	26.25	5.03333	1465	242	39	49.8665	601	149	514
2021	4	26	S115	119.011	29.9326	208	13.63	13	0.47	8.904	20.4	164.5	0.72	0.115	0.884	0.012	1.504	0.046	32.6957	62.6374	0.0748096	1.19599	0.697895	0	186.322	0.561044	0.0199087	0.731765	0.0166083	0	0.924123	15.3	7.93333	25.5091	847.22	30.6	-0.5	31.1	19.3333	6.6	25.4333	4.56667	1513	251	39	50.1629	618	151	542
2021	4	26	S116	118.886	29.9391	468	1.23	9	0.33	9.116	19.5	118.1	0.96	0.162	1.212	0.006	2.002	0.02	100.1	73.6264	0.346113	0.403709	0.879872	0	94.1948	0.857119	0.0444899	0.0435611	0.00979897	0	0.611147	14.2458	7.79167	25.2976	839.154	29.3	-1.5	30.8	18.3167	5.63333	24.2833	3.63333	1587	265	40	51.0942	652	155	578
2021	4	26	S117	118.898	29.9594	523	6.57	16.67	0.67	8.41	17.2	73.2	0.64	0.11	0.965	0.006	1.52	0.034	44.7059	77.4725	0.612642	0.232316	0.48147	0	66.5622	0.167824	0	2.59284	0.00647682	0	0.371948	13.725	7.8	25.4902	832.869	28.6	-2	30.6	21.5667	5.16667	23.6833	3.18333	1623	268	41	50.6998	664	158	598
2021	4	26	S118	118.918	29.8435	305	6.23	17.33	1.07	8.771	19.6	201	0.72	0.091	1.31	0.001	2.079	0.062	33.5323	59.8901	0.194225	1.48081	2.35064	0	309.456	0.771656	0.0607854	0	0.00712145	0	1.42784	14.8042	8.00833	25.9169	838.712	29.9	-1	30.9	18.8167	6.18333	24.8333	4.18333	1576	262	40	50.7606	649	155	565
2021	4	26	S119	118.894	29.7217	134	11.1	23.33	0.7	9.13	22.1	91.4	0.88	0.121	0.669	0.017	1.26	0.028	45	67.033	0.162203	0.51538	0.741975	0	108.672	0.127206	0.0569918	0	0.000180766	0	0.526089	15.8583	7.65	24.8377	846.798	31	0.2	30.8	19.8833	7.16667	25.95	5.11667	1529	260	39	52.12	647	151	534
2021	4	27	S120	118.826	29.7707	115	11.6	51	0.37	8.138	18.37	217.33	0.64	0.111	1.614	0.004	2.434	0.044	55.3182	73.0769	0.118581	1.33779	1.03127	0	304.018	0.999573	0.00509581	0	0.002749	0	1.39654	16.3625	8.09167	25.6878	856.829	31.9	0.4	31.5	20.4	7.55	26.6	5.51667	1503	256	39	52.4038	640	149	522
2021	4	27	S121	118.868	29.8573	179	6.47	11	0.17	8.428	19.33	219	0.8	0.111	1.289	0.008	2.413	0.054	44.6852	68.1319	0.24442	1.24049	1.04676	0	272.077	1.01473	0.0545372	0.306431	0.024689	0	1.29741	15.6667	7.85	25.3226	846.692	30.9	-0.1	31	19.6833	6.98333	25.7833	4.96667	1521	255	39	51.4713	637	150	536
2021	4	27	S122	118.862	29.9169	417	5.1	31	0.4	8.137	17.67	131.77	0.8	0.097	0.901	0.02	2.375	0.075	31.6667	59.3407	0.0530716	0.310729	0.308372	0	158.098	1.38025	0.154752	1.60804	0.0913998	0	1.19808	14.3125	7.69167	25.1362	837.081	29.2	-1.4	30.6	18.35	5.7	24.3	3.7	1594	266	40	51.2598	657	155	580
2021	4	27	S123	118.781	29.6192	109	13.4	39	0.4	8.359	19.87	285	1.12	0.119	1.683	0.021	2.679	0.041	65.3415	68.1319	0.313905	1.4809	1.59202	0	308.328	1.39383	0.253712	0	0.00303153	0	1.49925	16.35	7.88333	25.4301	845.948	31.7	0.7	31	20.35	7.66667	26.45	5.65	1543	262	40	52.7757	662	154	529
2021	4	27	S124	118.649	29.6199	331	3.97	14.67	0.2	8.359	16.93	186.4	0.72	0.106	0.849	0.024	1.324	0.045	29.4222	70.3297	0.207006	1.54519	3.5418	0	245.055	1.10319	0.00283204	0.524422	0.0191629	0	1.24546	15.3375	7.54167	24.89	831.453	30.2	-0.1	30.3	19.3167	6.81667	25.2667	4.8	1639	279	41	53.3728	706	159	571
2021	4	27	S125	118.695	29.5667	212	7.3	14.33	0.37	8.796	18.67	290.67	0.88	0.114	1.335	0.023	2.472	0.028	88.2857	50	0.182516	1.49286	0.412465	0	286.044	0.308594	0.0414655	0	0.00113154	0	1.33781	15.7333	7.8	25.4902	835.59	30.8	0.2	30.6	19.7	7.16667	25.7167	5.16667	1617	274	41	53.1001	697	159	556
2021	4	27	S126	118.714	29.5069	104	7.63	34	0.8	8.461	19.83	265.33	0.88	0.111	1.112	0.019	1.995	0.027	73.8889	70.8791	0.264675	1.37857	0.844024	0	303.846	0.837227	0.339785	0	0.0138296	0	1.70509	16.6333	7.33333	24.4444	833.842	31.6	1.6	30	20.4333	8.31667	26.6	6.16667	1562	265	41	53.2243	678	158	525
2021	4	27	S127	118.619	29.5068	125	5.3	24	0.4	8.4	19.13	363	1.2	0.097	0.874	0.031	1.733	0.044	39.3864	56.044	0.258161	1.68866	1.60183	0	458.177	0.837306	1.80579	0	0.0071948	0	2.52176	16.4958	7.90833	25.5108	847.481	31.8	0.8	31	20.5	7.83333	26.6333	5.78333	1585	270	42	53.7993	693	159	533
2021	4	27	S128	118.647	29.5059	113	15.73	24	0.6	8.738	19.43	216.33	0.8	0.107	1.423	0.013	2.363	0.023	102.739	58.2418	0.379067	1.32249	1.12835	0	266.732	0.919346	0.2765	0	0.0168764	0	1.38198	16.6917	7.8	25.2427	848.774	32	1.1	30.9	20.6667	8.03333	26.8333	5.96667	1567	267	41	53.8227	685	157	526
2021	4	27	S129	118.619	29.5665	139	3.5	70	0.33	8.17	18.4	180	0.72	0.076	1.257	0.026	2.348	0.04	58.7	55.4945	0.248181	0.88166	0.679997	0	201.516	0.412431	0.133629	0.204648	0.020198	0	0.99242	16.4	7.95	25.6452	846.804	31.7	0.7	31	20.4167	7.7	26.5167	5.68333	1577	270	41	54.2893	690	154	537
2021	4	27	S130	118.606	29.6131	214	12.5	29	0.93	8.004	17.5	133.67	0.88	0.114	0.955	0.013	1.367	0.025	54.68	66.4835	0.227289	0.581864	0.773091	0	98.9667	0.283705	0.0891915	0.0870892	0.0126733	0	0.562199	15.8208	7.70833	25.1906	838.764	30.9	0.3	30.6	19.8	7.21667	25.8333	5.2	1618	275	41	53.6894	702	158	557
2021	4	28	S131	118.983	29.4721	122	12.57	28	0.7	8.318	18.37	65.37	0.8	0.125	1.225	0.023	1.963	0.03	65.4333	71.978	0.0682432	0.193759	1.9308	0	54.4544	0.0291645	0.0347579	0	0.00136775	0	0.263962	15.9167	7.63333	25.0273	836.362	31.1	0.6	30.5	19.9167	7.38333	25.8833	5.31667	1561	264	39	51.7073	659	157	536
2021	4	28	S132	118.938	29.382	301	3.4	18.33	0.43	7.247	15.2	23.7	0.48	0.082	0.957	0.02	1.748	0.029	60.2759	55.4945	0	0	0.287016	0	10.1709	0.0296571	0.450956	3.23752	0.0165128	0	0.103321	15.3042	7.525	24.9172	825.859	30.2	0	30.2	19.3167	6.81667	25.15	4.83333	1634	279	40	52.0776	690	163	569
2021	4	28	S133	118.978	29.4294	155	7.97	13.67	0.33	9.138	18.77	77.63	0.8	0.13	1.215	0.024	1.894	0.04	47.35	63.7363	0.0871304	0.420633	0.900963	0	77.935	0.0602772	0.100789	0.226811	0.00155327	0	0.416489	16.0417	7.76667	25.3813	837.311	31.2	0.6	30.6	20.0667	7.45	26.0167	5.41667	1562	267	39	52.0995	661	157	538
2021	4	28	S134	118.79	29.373	157	13.47	29.33	0.3	7.774	19.2	36.27	1.2	0.15	1.041	0.022	1.753	0.047	37.2979	64.8352	0.10562	0.0862125	0.53162	0	24.3633	0.0412649	0.0540179	0.822505	0.00260216	0	0.203366	16.1083	7.7	25.1634	840.703	31.2	0.6	30.6	20.15	7.48333	26.1333	5.45	1596	272	40	52.9186	688	161	540
2021	4	28	S135	118.737	29.3896	119	32	24	0.47	7.206	19.5	73.4	0.88	0.12	0.848	0.016	1.735	0.03	57.8333	69.7802	0.119138	0.284564	0.346964	0	66.8734	0.0620545	0.264163	0	0	0	0.328692	16.5167	7.78333	25.2706	845.916	31.7	0.9	30.8	20.5333	7.88333	26.5833	5.8	1578	271	40	53.4862	686	161	531
2021	4	28	S136	118.721	29.3117	272	7.77	33.33	0.23	8.824	19.87	61.9	1.12	0.118	0.497	0.018	1.55	0.035	44.2857	75.8242	0.116945	0.224678	0.570465	0	60.3496	0.0534388	0.0325407	0	0	0	0.297352	15.625	7.65	25.1645	830.839	30.5	0.1	30.4	19.6667	7.06667	25.5	5.06667	1657	283	41	53.2977	717	166	565
2021	4	28	S137	118.642	29.2069	611	2.93	44.67	0.4	7.127	15.73	14.23	1.2	0.117	0.412	0.005	1.066	0.019	56.1053	76.3736	0.00743021	0	0.0138086	0	2.19679	0.0303364	0.127163	2.3429	0.0121206	0	0.329939	14.25	7.4	25.256	801.725	28.5	-0.8	29.3	18.1833	5.98333	23.7667	4.05	1796	307	42	53.4599	772	174	630
2021	4	28	S138	118.712	29.2611	358	5.43	23.67	0.27	9.33	19.87	50.77	1.04	0.104	0.367	0.008	1.239	0.032	38.7188	52.1978	0.0254205	0.125334	0.185053	0	43.3059	0.0496262	0.0551455	0	0	0	0.219896	15.2458	7.54167	25.1389	821.403	29.9	-0.1	30	19.3	6.76667	25	4.78333	1691	290	41	53.5251	731	167	582
2021	4	28	S139	118.652	29.3319	296	6.8	46	0.4	7.554	18.9	33.63	1.36	0.156	0.308	0.007	0.987	0.016	61.6875	68.6813	0.195903	0	0.264533	0	17.1863	0.0524523	3.60626	0.186864	0	0	0.128106	15.4125	7.64167	25.22	830.132	30.3	0	30.3	19.4333	6.88333	25.3	4.88333	1681	284	42	53.0646	727	169	571
2021	4	28	S140	118.604	29.2833	479	9.97	23.67	0.53	7.907	17.63	51.77	0.96	0.115	0.375	0.011	1.378	0.023	59.913	70.8791	0.016064	0.0971755	0.21837	0	42.9851	0.0457962	0.0636507	0	0	0	0.219968	14.8583	7.61667	25.3889	819.409	29.5	-0.5	30	18.8833	6.41667	24.6	4.43333	1743	298	43	53.5156	755	172	602
2021	4	30	S141	118.53	29.4172	102	23.13	17.67	0.33	8.838	20.77	128.8	1.04	0.125	0.658	0.008	1.951	0.044	44.3409	67.5824	0.482306	0.788645	0.903297	0	149.736	0.428852	0.187844	0.276198	0.0307089	0	1.20659	16.7083	8.01667	25.6944	852.477	32.1	0.9	31.2	20.7833	7.95	26.8667	5.91667	1600	275	42	54.8727	708	161	537
2021	4	30	S142	118.477	29.4569	139	23.87	18	0.53	8.335	21.1	50.1	1.2	0.085	0.588	0.003	1.246	0.043	28.9767	68.1319	0.152255	0.130785	0.924856	0	37.4265	0.0592686	0.28538	0	0.00726776	0	0.247366	16.4083	7.9	25.4839	849.093	31.7	0.7	31	20.45	7.7	26.5333	5.66667	1620	278	42	55.1876	720	161	544
2021	4	30	S143	118.438	29.5091	216	13.33	24	0.37	7.721	19.07	34.63	1.04	0.109	0.613	0.001	1.246	0.048	25.9583	72.5275	0.0607214	0	0.513592	0	19.7016	0.0303844	0.135822	1.07793	0.00254191	0	0.138002	15.7458	7.54167	24.8081	840.496	30.7	0.3	30.4	19.75	7.11667	25.7667	5.08333	1648	282	42	55.1515	730	159	560
2021	4	30	S144	118.47	29.571	579	3.67	19.67	0.33	7.601	16.03	28.6	0.88	0.104	0.814	0.007	1.59	0.027	58.8889	76.9231	0	0	1.00282	0	13.6663	0.028462	0.0883372	0.758816	0	0	0.11342	13.85	7.18333	24.4331	812.661	28.1	-1.3	29.4	17.8	5.5	23.5333	3.51667	1779	301	44	53.3565	762	170	636
2021	4	30	S145	118.449	29.5738	491	2.37	22	0.7	7.58	17.53	31.43	1.12	0.103	0.891	0.011	1.525	0.035	43.5714	75.2747	0.0220472	0	0.237532	0	14.8416	0.000988846	0	0.994363	0	0	0.102071	14.125	7.25	24.4932	817.57	28.5	-1.1	29.6	18.1	5.7	23.85	3.73333	1764	300	44	53.7383	760	168	628
2021	4	30	S146	118.419	29.4684	197	12.47	22.33	0.93	8.762	21.9	50.73	1.2	0.118	0.687	0.02	1.288	0.025	51.52	68.1319	0.296244	0.0965606	0.557896	0	37.3067	0.0764439	0.114441	0.273127	0	0	0.216375	15.9375	7.575	24.9178	842.329	30.9	0.5	30.4	19.9667	7.3	25.9833	5.26667	1652	283	43	55.1794	734	162	558
2021	4	30	S147	118.337	29.507	438	11	19	0.6	7.807	21.97	41.4	1.008	0.076	0.523	0.012	1.014	0.032	31.6875	69.2308	0.0897954	0.0823554	0.151994	0	29.633	0	0.120319	0	0	0	0.179156	14.7125	7.29167	24.5511	825.528	29.2	-0.5	29.7	18.7167	6.21667	24.5167	4.21667	1751	301	43	54.8906	769	167	613
[truncated: 9 more columns]

## Sheet: Species compositon
Site	Sp001	Sp002	Sp003	Sp004	Sp005	Sp006	Sp007	Sp008	Sp009	Sp010	Sp011	Sp012	Sp013	Sp014	Sp015	Sp016	Sp017	Sp018	Sp019	Sp020	Sp021	Sp022	Sp023	Sp024	Sp025	Sp026	Sp027	Sp028	Sp029	Sp030	Sp031	Sp032	Sp033	Sp034	Sp035	Sp036	Sp037	Sp038	Sp039	Sp040	Sp041	Sp042	Sp043	Sp044	Sp045	Sp046	Sp047	Sp048	Sp049
S001	0	0	0	0	0	12	29	9	0	0	0	0	0	0	0	0	0	0	0	0	2	0	0	0	0	0	0	0	0	42	0	0	0	0	0	0	0	0	2	1	0	0	1	0	0	0	0	0	0
S002	0	0	0	0	0	12	108	17	0	0	0	0	0	18	0	0	0	0	0	0	0	0	0	0	0	0	0	0	0	5	0	0	0	0	0	0	0	50	0	4	0	0	2	0	0	0	0	0	0
S003	0	0	0	0	0	0	29	12	0	0	0	0	0	0	0	0	0	0	0	0	0	0	0	0	0	0	0	0	0	43	0	0	0	0	0	0	0	0	0	0	0	0	1	0	0	0	1	0	0
S004	0	0	0	0	0	6	103	44	0	0	0	0	0	4	0	0	0	0	0	0	0	0	0	0	0	0	0	0	0	38	0	0	0	0	0	0	0	4	0	0	0	0	14	0	0	0	1	0	0
S005	0	0	0	0	0	14	108	53	3	0	0	0	0	0	0	0	0	0	0	0	0	0	0	1	0	0	0	0	0	4	1	0	0	0	1	1	0	4	0	0	0	0	3	0	0	0	2	0	0
S006	0	0	0	0	0	12	69	16	0	0	0	0	0	0	0	0	48	0	0	0	0	0	0	0	0	0	0	0	0	20	0	0	0	0	0	0	0	0	0	0	0	0	0	0	0	0	1	0	0
S007	0	0	0	0	0	12	23	0	72	0	0	0	0	0	0	0	0	0	0	0	0	0	0	0	0	0	0	0	0	3	0	0	0	0	0	0	0	0	0	0	0	0	3	1	0	0	0	0	0
S008	0	0	0	0	0	2	61	36	0	0	0	0	0	0	0	0	0	0	0	0	0	0	1	0	0	0	0	0	0	28	0	0	0	1	0	0	0	0	4	0	0	0	1	0	0	0	2	0	0
S009	0	0	0	0	0	8	38	12	47	0	0	0	0	0	0	0	0	0	0	0	0	0	0	0	0	0	0	0	0	2	0	0	0	0	0	0	0	1	21	0	0	0	0	0	0	0	2	0	0
S010	0	0	0	0	0	11	0	47	0	0	0	0	0	0	0	0	3	0	0	0	0	0	0	0	0	0	0	0	0	22	0	0	0	0	0	0	0	1	0	33	0	0	6	0	1	0	13	0	0
S011	0	1	0	0	0	12	90	32	0	0	0	0	0	0	0	0	1	0	0	0	0	0	0	0	0	0	0	0	0	10	0	0	0	0	0	0	0	38	0	0	0	0	0	1	0	0	1	0	0
S012	0	0	0	0	0	0	34	47	0	0	0	0	0	18	0	0	0	0	0	0	0	0	0	0	0	0	0	0	0	196	0	0	0	0	0	0	0	0	0	0	0	0	0	0	0	0	0	0	0
S013	0	0	0	0	0	0	67	38	0	0	0	0	0	0	0	0	1	0	0	0	0	0	0	0	0	0	0	0	0	83	0	0	0	0	0	0	0	0	0	0	0	0	0	1	0	0	0	0	0
S014	0	0	0	0	0	15	2	0	0	0	0	0	0	0	0	0	1	0	0	0	0	0	0	0	0	0	0	0	0	17	0	0	0	0	0	0	0	0	2	0	0	0	0	0	1	0	1	0	0
S015	0	0	0	0	0	34	134	45	0	0	0	0	0	0	0	0	1	0	0	0	0	0	0	0	0	0	0	0	0	34	0	0	0	0	0	0	0	0	1	0	0	0	0	0	0	0	0	0	0
S016	0	0	0	0	0	36	111	37	6	0	0	0	0	0	0	0	0	0	0	0	0	0	0	0	0	0	0	0	0	24	0	0	0	0	0	0	0	7	0	0	0	0	5	0	2	0	1	0	0
S017	0	0	0	0	0	34	24	25	0	0	0	0	0	0	0	0	9	0	0	0	0	0	0	0	0	0	0	0	0	32	0	0	0	0	0	0	0	4	0	0	0	0	0	0	0	0	1	0	0
S018	0	0	0	0	0	0	58	46	0	0	0	0	0	0	0	0	12	0	0	0	0	0	0	0	0	0	0	0	0	9	0	0	0	0	0	0	0	0	0	0	0	0	0	0	0	0	0	0	0
S019	0	0	0	0	0	0	0	16	0	0	0	0	0	0	0	0	7	0	0	0	0	0	0	1	0	0	0	0	0	4	1	0	0	0	0	0	0	6	0	35	0	0	0	4	0	0	0	0	0
S020	0	1	0	0	0	3	40	9	0	0	0	0	0	0	0	2	15	0	0	0	0	0	0	0	0	0	0	0	0	27	0	0	0	0	0	0	0	1	0	2	0	0	0	1	0	0	0	0	0
S021	0	0	0	0	0	8	99	28	0	0	0	0	0	0	0	0	5	0	0	0	0	0	0	0	0	0	0	0	0	98	0	0	0	0	0	0	0	0	0	2	0	0	0	1	0	0	0	0	0
S022	0	0	0	0	0	0	5	6	0	0	0	0	0	2	0	0	1	0	0	0	0	0	0	0	0	0	0	0	0	24	0	0	0	0	0	0	0	2	0	51	0	0	0	5	0	0	39	0	0
S023	0	0	0	0	0	9	32	20	0	0	0	0	0	0	0	0	11	0	0	0	0	0	11	0	0	0	0	0	0	23	0	0	0	0	0	0	0	0	1	18	0	0	0	5	0	0	0	0	0
S024	0	0	0	0	0	0	22	21	0	0	0	0	0	0	0	0	11	0	0	0	0	0	0	0	0	0	0	0	0	40	0	0	0	0	0	0	0	0	0	3	0	0	0	0	0	0	2	0	0
S025	0	0	0	0	0	15	48	26	0	0	0	0	0	0	0	0	0	0	0	0	0	0	0	0	0	0	0	0	0	56	0	0	0	0	0	0	0	0	0	4	0	0	0	0	0	0	0	0	0
S026	0	0	0	0	0	1	21	15	0	0	0	0	0	9	0	0	39	0	0	0	0	0	0	0	0	0	0	0	0	56	0	0	0	0	0	0	0	0	0	5	0	0	0	0	0	0	0	0	0
S027	0	0	0	0	0	12	24	28	1	0	0	0	0	3	0	0	37	0	0	0	0	0	0	0	0	0	0	0	0	26	6	0	0	0	0	0	0	0	0	19	0	0	0	0	0	0	0	0	0
S028	0	0	0	0	0	0	90	28	0	0	0	0	0	0	0	0	18	0	0	0	0	0	0	0	0	0	0	0	0	32	0	0	0	0	0	0	0	1	0	3	0	0	0	2	0	0	0	0	0
S029	0	0	0	0	0	0	91	32	0	0	0	0	0	12	0	0	8	0	0	0	0	0	0	0	0	0	0	0	0	20	0	0	0	0	0	0	0	1	0	2	0	0	0	0	0	0	1	0	0
S030	0	0	0	0	0	0	53	23	0	0	0	0	0	4	0	0	27	0	0	0	0	0	0	0	0	0	0	0	0	51	0	0	0	0	0	0	0	0	0	1	0	0	0	0	0	0	0	0	0
S031	1	0	0	0	0	0	62	36	0	0	0	0	0	0	0	0	12	0	0	0	0	0	0	0	0	0	0	0	0	30	0	0	0	0	0	0	0	0	0	2	0	0	0	2	0	0	1	0	0
S032	0	0	0	0	0	0	84	28	12	0	0	0	0	0	0	0	0	0	0	0	0	0	0	0	0	0	0	0	0	25	0	0	0	0	0	0	0	0	0	2	0	0	0	1	0	0	1	0	0
S033	0	0	0	0	0	0	21	13	0	0	0	0	0	0	0	0	9	0	0	0	0	0	0	0	0	0	0	0	0	3	0	0	0	0	0	0	0	0	0	3	0	0	0	2	0	0	0	0	0
S034	0	0	0	0	0	12	15	0	0	0	11	0	0	0	0	0	0	0	0	0	0	0	0	0	0	0	0	0	0	2	0	0	0	0	0	0	0	4	0	0	0	0	19	6	1	0	0	0	0
S035	0	0	0	0	0	10	0	0	0	0	0	0	0	0	0	3	5	0	0	0	0	0	0	0	0	0	0	0	0	1	6	0	0	0	0	0	0	0	0	1	0	0	0	0	0	0	0	0	0
S036	0	0	0	0	0	2	37	19	2	0	0	0	0	0	0	0	7	0	0	0	0	0	0	0	0	0	0	0	0	45	0	0	0	0	0	0	0	0	1	1	0	0	0	0	0	0	0	0	0
S037	0	0	0	0	0	0	0	0	0	0	0	0	0	0	0	0	9	0	0	0	0	0	0	0	0	0	0	0	0	65	0	0	0	0	0	0	0	1	12	42	0	0	0	14	0	0	7	0	0
S038	0	0	0	0	0	0	12	2	0	0	0	0	0	0	0	6	59	0	0	0	0	0	0	0	0	0	0	0	0	15	0	0	0	0	0	0	0	2	4	31	0	0	0	5	0	0	5	0	0
S039	0	0	0	0	0	0	0	21	0	0	0	0	0	0	0	0	33	0	0	0	0	0	0	0	0	0	0	0	0	12	0	0	0	0	0	0	0	0	0	1	0	0	0	0	0	0	0	0	0
S040	0	0	0	0	0	0	43	0	0	0	0	0	0	0	0	0	28	0	0	0	0	0	0	0	0	0	0	0	0	14	1	0	0	0	0	0	0	1	0	0	0	0	0	25	0	0	5	0	0
S041	0	0	0	0	0	1	0	11	2	0	0	0	0	0	0	0	29	0	0	0	0	0	0	0	0	0	0	0	0	18	0	0	0	0	0	0	0	0	6	0	0	0	0	9	0	0	12	0	0
S042	0	0	0	0	0	0	0	0	0	0	0	0	0	0	0	0	0	0	0	0	0	0	0	0	0	0	0	0	0	1	0	0	0	0	0	0	0	0	0	0	0	0	0	0	0	0	0	0	0
S043	1	0	0	0	0	0	83	14	0	0	0	0	0	0	0	0	30	0	0	0	0	0	0	0	0	0	0	0	0	75	1	0	0	0	0	0	0	0	0	0	0	0	0	1	0	0	0	0	0
S044	0	0	0	0	0	1	70	9	0	0	0	0	0	13	0	0	3	0	0	0	0	0	0	0	0	0	0	0	0	15	12	0	0	0	0	0	0	7	0	0	0	0	3	0	0	0	0	0	0
S045	0	0	0	0	0	0	45	1	0	0	0	0	0	0	0	0	12	0	0	0	0	0	0	0	0	0	0	0	0	16	0	0	0	0	0	0	0	1	4	0	0	0	0	0	0	0	4	0	0
S046	0	0	0	0	0	1	16	6	0	0	0	0	0	0	0	0	1	0	0	0	0	0	0	0	0	0	0	0	0	8	0	0	0	0	0	0	0	0	0	0	0	0	0	1	0	0	0	0	0
S047	0	0	0	0	0	0	11	4	0	0	0	0	0	0	0	0	21	0	0	0	0	0	0	0	0	0	0	0	0	7	0	0	0	0	0	0	0	0	0	0	0	0	25	0	0	0	0	0	0
S048	1	0	0	0	0	0	54	13	0	0	0	0	0	0	0	0	0	0	0	0	0	0	0	0	0	0	0	0	0	150	0	0	0	0	0	0	0	0	0	0	0	0	1	0	0	0	0	0	0
S049	1	0	0	0	0	3	79	15	0	0	0	0	0	0	0	0	12	0	0	0	0	0	1	0	0	0	0	0	0	33	0	0	0	0	0	0	0	0	0	0	0	0	0	0	0	0	0	0	0
S050	2	0	0	0	0	0	72	36	0	0	0	0	0	12	0	0	0	0	0	0	0	0	0	0	0	0	0	0	0	27	0	0	0	0	0	0	0	2	0	0	0	0	0	0	0	0	12	0	0
S051	0	0	0	0	0	0	40	14	0	0	0	0	0	0	0	0	0	0	0	0	0	0	5	0	0	0	0	0	0	102	0	0	0	0	0	0	0	3	2	0	0	0	0	0	0	0	3	0	0
S052	0	0	0	0	0	0	31	47	0	0	0	0	0	0	0	0	1	0	0	0	0	0	1	0	0	0	0	0	0	21	0	0	0	0	0	0	0	1	0	0	0	0	0	1	0	0	0	0	0
S053	0	0	0	0	0	4	105	14	0	0	0	0	0	0	0	0	4	0	0	0	0	0	1	0	0	0	0	0	0	14	0	0	0	0	0	0	0	2	0	3	0	0	0	0	0	0	0	0	0
S054	2	0	0	0	0	0	7	8	0	0	0	0	0	0	0	0	15	0	0	0	0	0	0	0	0	0	0	0	0	8	0	0	0	0	0	0	0	0	0	0	0	0	0	0	0	0	0	0	0
S055	0	0	0	0	0	0	26	20	0	0	0	0	0	0	0	0	59	0	0	0	0	0	0	0	0	0	0	0	0	38	0	0	0	0	0	0	0	15	0	0	0	0	0	5	0	0	0	0	0
S056	0	0	0	0	0	0	0	2	0	0	0	0	0	0	0	0	0	0	0	0	0	0	0	0	0	0	0	0	0	42	0	0	0	0	0	0	0	4	0	0	0	0	65	2	0	0	0	0	0
S057	0	1	0	0	0	0	20	8	0	0	0	0	0	0	0	0	2	0	0	0	0	0	0	0	0	0	0	0	0	21	0	0	0	0	0	0	0	8	0	24	0	0	8	0	0	0	0	0	0
S058	0	0	0	0	0	0	60	13	0	0	0	0	0	32	0	0	0	0	0	0	0	0	0	0	0	0	0	0	0	69	0	0	0	0	0	0	0	0	0	0	0	0	2	0	0	0	0	0	0
S059	0	0	0	0	0	0	58	0	0	0	0	0	0	0	0	0	0	0	0	0	0	0	0	0	0	0	0	0	0	15	0	0	0	0	0	0	0	0	0	5	0	0	0	0	0	0	0	0	0
S060	0	0	0	0	0	2	16	37	0	0	0	0	0	0	0	0	0	0	0	0	0	0	0	0	0	0	0	0	0	11	0	0	0	0	0	0	0	0	0	0	0	0	0	0	0	0	0	0	0
S061	0	0	0	0	0	7	90	32	45	0	0	0	0	0	0	0	1	0	0	0	0	0	0	0	0	0	0	0	0	9	0	0	0	0	0	0	0	1	16	0	0	0	0	0	0	0	4	0	0
S062	0	0	0	0	0	0	11	10	0	0	1	0	0	0	0	0	1	0	0	0	1	0	0	0	0	0	0	0	0	12	0	0	0	0	0	0	0	2	1	2	0	0	2	0	0	0	5	0	0
S063	0	0	0	0	0	7	0	0	0	0	7	0	0	0	0	0	4	0	0	0	0	7	0	0	0	0	0	0	7	38	0	0	0	0	0	0	37	11	0	0	0	0	4	0	2	0	0	0	0
S064	0	0	0	0	0	0	46	8	11	0	12	0	0	0	0	0	3	0	0	0	0	0	0	0	0	0	0	0	0	16	0	0	0	0	0	0	0	12	1	0	0	0	0	2	0	0	9	0	0
S065	0	0	0	0	0	0	12	2	0	0	0	0	0	0	0	0	0	0	0	0	0	0	0	0	0	0	0	0	0	4	1	0	0	0	0	0	0	2	0	0	0	0	0	0	0	0	0	0	0
S066	0	0	0	0	0	6	36	5	2	0	0	7	0	0	0	0	0	0	0	0	0	0	0	0	0	0	0	0	1	9	0	0	0	0	0	0	0	4	2	0	0	0	0	0	2	0	0	0	0
S067	0	0	0	0	0	1	21	0	0	0	1	0	0	0	0	0	2	0	0	0	0	0	0	0	0	0	0	0	0	16	0	0	0	0	0	0	0	25	1	1	0	0	0	0	0	11	0	0	0
S068	0	0	0	0	0	0	0	0	0	0	0	0	0	0	0	0	0	0	0	0	0	0	0	0	0	0	0	0	2	0	0	0	0	0	0	0	0	34	0	0	0	0	9	0	0	0	0	0	0
S069	0	0	0	0	0	3	0	0	0	0	0	0	0	0	0	1	1	0	0	0	2	0	0	0	0	0	0	0	4	2	0	1	0	0	0	1	1	9	0	0	0	0	0	8	1	0	9	0	0
S070	0	0	0	0	9	21	124	31	0	18	0	0	0	0	0	0	0	0	0	0	0	0	0	0	0	0	0	0	0	13	0	0	0	0	0	0	0	1	0	0	0	0	23	0	0	0	1	0	0
S071	0	0	0	0	0	3	103	21	0	0	11	5	0	0	0	0	11	0	0	0	0	0	0	0	0	0	1	0	1	30	0	0	0	0	0	0	0	0	3	0	0	0	0	2	0	0	1	0	0
S072	3	0	0	0	0	0	35	1	0	0	0	0	0	0	0	0	0	0	0	0	0	0	0	0	0	0	0	0	0	3	0	0	0	0	0	0	0	0	6	0	0	0	0	0	0	0	0	0	0
S073	0	0	0	0	0	0	1	13	0	0	0	0	0	1	0	0	32	0	0	0	0	0	0	0	0	0	0	0	1	9	0	0	0	0	0	0	0	12	0	0	0	0	0	0	0	0	1	0	0
S074	0	1	0	0	0	1	36	2	0	0	2	0	0	0	0	0	4	0	0	0	0	0	0	0	0	0	0	0	3	2	0	0	0	0	0	0	0	0	0	0	0	0	0	3	0	0	1	0	0
S075	0	0	0	0	0	1	50	5	1	2	0	0	2	0	0	0	0	0	0	0	0	0	0	0	0	2	0	0	0	5	0	0	0	0	0	0	0	0	1	0	0	0	0	0	0	0	2	0	0
S076	0	0	0	1	0	13	168	13	0	0	4	0	0	0	0	0	7	0	0	0	0	0	0	0	0	0	0	0	0	14	0	0	0	0	0	0	0	0	0	0	0	0	0	0	1	0	1	0	0
S077	0	0	0	0	0	0	50	1	1	0	0	0	0	0	0	0	2	0	0	0	0	0	0	0	0	0	0	0	16	9	0	0	0	0	0	0	0	12	0	0	0	0	0	0	0	0	0	0	0
S078	0	0	0	0	0	0	13	0	0	0	1	0	69	5	0	0	1	0	0	0	0	0	0	0	0	0	0	0	1	49	0	0	0	0	0	0	0	0	0	0	0	0	0	0	0	0	1	0	0
S079	0	0	0	0	0	0	21	4	0	0	0	0	0	0	0	0	18	0	0	0	0	0	0	0	0	0	0	0	0	24	0	0	0	0	0	0	0	15	21	0	0	0	0	23	0	0	25	0	0
S080	0	0	0	0	0	0	32	0	0	0	0	0	0	0	0	0	87	0	0	0	0	0	0	0	0	0	0	0	0	23	0	0	0	0	0	0	0	0	0	0	0	0	0	0	0	0	11	0	0
S081	0	0	0	0	0	4	45	14	4	0	0	0	59	0	0	0	11	0	0	0	0	0	0	0	0	0	0	0	0	8	0	0	0	0	0	0	0	0	0	0	12	0	0	0	4	0	1	0	0
S082	0	0	0	0	0	0	86	16	0	0	67	0	0	0	0	0	61	0	0	0	0	0	0	0	0	0	0	0	0	1	0	0	0	0	0	0	0	0	1	0	0	0	0	0	0	0	0	0	0
S083	0	0	0	0	0	0	0	17	2	0	92	0	32	0	0	0	21	0	0	0	0	0	0	0	0	0	0	0	0	11	0	0	0	0	0	0	0	0	0	0	0	0	0	0	0	0	0	0	0
S084	0	0	0	0	0	0	167	27	5	0	0	0	0	0	0	0	0	0	0	0	0	0	0	0	0	0	0	1	0	15	0	0	0	0	0	0	0	0	0	0	0	0	0	0	4	0	0	0	0
S085	0	0	0	0	0	1	82	0	0	4	0	0	0	0	0	0	79	0	0	0	0	0	0	0	0	0	0	0	0	22	0	0	0	0	0	0	0	2	0	0	0	0	7	0	0	0	2	0	0
S086	0	0	0	0	0	0	23	7	0	0	0	0	0	0	0	0	11	0	0	0	0	0	0	0	0	0	0	0	1	6	0	0	0	0	0	0	0	13	0	0	0	0	0	0	0	0	4	0	0
S087	0	0	0	0	0	0	191	21	0	0	0	0	0	0	0	0	1	0	0	0	0	0	0	0	0	0	0	0	0	0	0	0	0	0	0	0	0	0	0	0	0	0	0	0	0	0	0	0	0
S088	0	0	0	0	0	2	50	34	0	0	113	0	0	0	0	0	4	0	0	0	0	0	0	0	0	0	0	0	0	3	0	0	0	0	0	0	0	2	0	0	0	0	0	0	0	0	0	0	0
S089	0	0	0	0	0	3	15	8	0	0	0	2	0	0	0	0	1	0	0	0	0	0	0	0	0	0	0	0	11	4	0	0	0	2	1	7	0	8	0	1	0	0	0	1	4	0	1	0	0
S090	0	0	1	0	0	0	33	47	0	0	72	0	0	0	0	0	8	0	0	0	0	0	0	0	0	0	0	0	0	15	0	0	0	0	0	0	0	9	0	0	0	0	0	0	2	0	0	0	0
S091	0	0	0	0	0	7	145	23	1	0	21	1	12	0	0	0	0	0	0	0	0	0	0	0	0	0	0	0	0	9	0	0	0	0	0	0	0	3	0	0	0	0	0	1	0	0	0	0	0
S092	0	0	0	0	0	0	32	12	0	0	8	0	0	0	0	0	3	0	0	0	0	0	0	0	0	0	0	0	0	19	0	0	0	0	0	0	0	2	0	0	0	0	0	0	0	0	2	0	0
S093	0	0	0	0	0	0	132	16	0	0	0	0	25	0	0	0	6	0	0	0	0	0	0	0	0	0	0	0	0	0	0	0	0	0	0	0	0	0	0	0	0	0	0	0	0	0	0	0	0
S094	0	0	0	0	0	0	80	21	0	0	89	0	0	0	0	0	12	0	0	0	0	0	0	0	0	0	0	0	0	2	0	0	0	0	0	0	0	0	0	0	0	0	0	0	0	0	9	0	0
S095	0	0	0	0	0	11	32	14	0	0	32	0	5	7	0	0	0	0	0	0	0	0	0	0	0	0	0	0	0	0	0	0	0	0	0	0	0	0	0	0	0	0	12	0	0	0	2	0	0
S096	1	0	0	0	0	8	68	26	0	0	25	0	15	4	0	0	0	0	0	0	0	0	0	0	0	0	0	0	0	14	0	0	0	0	0	0	0	2	0	0	0	0	12	0	0	0	3	0	0
S097	0	0	0	0	0	0	79	35	25	0	0	0	24	0	0	0	4	0	0	0	0	0	0	0	0	0	0	0	0	12	0	0	0	0	0	0	0	0	0	0	0	0	0	0	0	0	0	0	0
S098	0	0	0	0	0	24	26	18	0	41	0	0	0	0	0	0	0	0	0	0	0	33	0	0	0	0	0	0	0	0	0	0	2	0	0	0	0	0	0	15	0	13	0	0	8	11	0	0	0
S099	0	0	0	0	0	7	56	11	8	19	32	0	0	0	0	0	0	0	0	0	0	1	0	0	0	0	0	0	0	4	0	0	1	0	0	0	0	0	0	3	0	21	0	0	0	8	0	0	0
S100	0	0	0	0	0	0	74	12	0	1	14	11	7	1	0	0	0	0	0	0	0	0	0	0	0	0	0	0	0	0	0	0	0	0	0	0	0	0	0	0	0	4	0	0	0	0	0	0	0
S101	0	0	0	0	0	0	78	13	0	0	24	0	17	0	89	0	0	0	0	0	0	0	0	0	0	0	0	0	0	10	0	0	0	0	0	0	0	0	8	0	0	0	0	1	0	0	0	0	0
S102	0	0	0	0	0	17	132	31	0	0	0	0	0	0	21	0	0	0	0	0	0	0	0	0	0	0	0	0	0	14	0	0	0	0	0	0	0	0	3	2	0	4	0	1	0	1	4	0	0
S103	0	0	0	0	0	1	126	23	0	0	11	0	0	0	1	0	0	0	0	0	0	0	0	0	0	0	0	0	1	5	0	0	0	0	0	0	0	0	0	0	0	0	0	0	0	0	0	0	0
S104	0	0	0	0	0	0	122	37	3	0	0	4	0	0	32	0	0	0	0	0	0	0	0	0	0	0	0	0	0	3	0	0	0	0	0	0	0	0	0	0	0	16	0	0	0	0	0	0	0
S105	0	0	0	0	0	0	152	21	4	0	15	16	18	0	23	0	0	0	0	0	0	0	0	0	0	0	0	0	0	16	0	0	0	0	0	0	0	0	0	0	0	0	0	0	0	0	0	0	0
S106	0	0	0	0	0	0	94	0	0	0	18	0	0	12	0	0	19	0	0	0	0	3	0	0	0	0	0	0	0	53	0	0	0	0	0	0	0	0	0	0	0	2	19	2	0	0	0	0	0
S107	0	0	0	0	0	0	59	21	0	0	0	0	0	34	15	0	0	0	0	0	0	3	0	0	0	0	0	0	0	9	0	0	0	0	0	0	0	0	0	0	0	0	1	0	0	0	0	0	0
S108	0	1	0	0	0	0	91	8	0	0	0	0	0	15	0	0	0	0	0	0	0	1	3	0	0	0	0	0	1	4	0	0	0	0	0	0	0	0	0	0	0	0	19	0	0	0	0	0	0
S109	0	0	0	0	0	15	64	0	0	0	16	0	23	0	0	0	58	0	0	0	0	0	1	0	0	0	0	0	0	0	0	0	0	0	0	0	0	0	0	0	0	0	1	0	0	5	0	0	0
S110	0	0	0	0	0	8	15	7	8	0	0	13	0	0	26	0	0	0	0	0	0	0	0	0	0	0	0	0	0	0	0	0	0	0	0	0	0	0	21	8	0	0	0	5	0	18	0	0	0
S111	0	0	0	0	0	7	60	29	0	0	0	0	25	0	32	0	0	0	0	0	0	1	0	0	0	0	0	0	2	6	0	0	0	1	0	0	0	0	1	0	0	6	2	0	0	0	0	0	0
S112	0	0	0	0	0	1	64	26	17	0	45	0	0	0	25	0	0	0	0	0	0	0	0	0	0	0	0	0	0	4	0	0	0	0	0	0	0	0	2	0	0	0	0	0	0	0	8	0	0
S113	0	0	0	0	0	16	113	21	0	0	59	0	0	0	26	0	0	0	1	0	0	0	0	0	0	0	0	0	0	3	0	0	0	0	0	0	0	0	0	0	0	0	4	1	0	0	1	0	0
S114	0	0	0	0	0	0	48	19	0	0	21	0	0	0	0	0	0	2	0	0	0	1	0	0	0	0	0	0	0	16	0	0	0	0	0	0	1	0	0	0	0	0	3	3	0	0	5	0	0
S115	0	0	0	0	0	0	119	23	0	0	12	0	16	0	0	0	0	0	0	0	0	0	0	0	1	0	0	0	0	0	0	0	0	0	0	0	1	0	0	0	0	0	3	0	0	0	0	0	0
S116	0	0	0	0	0	17	50	23	0	0	21	0	0	0	0	0	0	0	0	0	0	0	0	0	0	0	0	0	2	29	0	0	0	0	0	0	3	9	0	0	0	0	7	3	25	12	0	0	0
S117	0	0	0	0	0	14	228	12	0	0	0	0	0	0	0	0	0	0	0	0	0	0	0	0	0	0	0	0	0	11	0	0	0	0	0	0	0	0	0	0	0	0	0	0	0	0	0	0	0
S118	0	0	0	0	0	0	84	32	0	0	23	0	0	0	0	0	6	0	0	0	0	0	0	0	0	0	0	0	0	16	0	0	0	0	0	0	0	5	0	0	0	0	0	2	0	0	0	0	0
S119	0	0	0	0	0	5	45	34	66	11	16	0	0	0	0	0	0	2	0	0	0	3	0	0	0	0	0	0	0	8	0	0	0	0	0	0	13	3	0	0	0	0	2	3	0	7	0	0	0
S120	0	0	0	0	0	0	105	27	0	0	0	0	0	0	0	0	0	0	0	0	0	0	0	0	0	0	0	0	3	13	0	0	0	0	0	0	6	4	0	0	0	0	4	0	4	0	0	0	1
S121	0	0	0	0	0	0	136	27	21	0	8	0	0	0	0	0	0	0	0	0	0	0	0	0	0	0	0	0	2	3	0	0	0	0	0	0	2	5	1	0	0	0	1	0	1	0	0	0	0
S122	0	0	0	0	0	0	54	19	1	0	0	0	0	0	0	0	0	0	0	0	0	0	0	0	0	0	0	0	1	53	0	0	0	0	0	0	2	12	0	0	0	0	2	0	1	0	0	32	0
S123	0	0	0	0	0	0	66	19	0	0	0	0	0	0	0	0	0	0	0	0	0	0	0	0	0	0	0	0	0	2	0	0	0	0	0	0	0	2	1	0	0	0	2	0	1	0	0	0	0
S124	0	0	0	0	0	0	153	28	0	0	0	0	0	0	0	0	0	0	0	0	0	0	0	0	0	0	0	0	0	0	0	0	0	0	0	0	0	0	0	0	0	0	0	0	1	0	0	45	0
S125	0	0	0	0	0	0	27	32	25	0	0	0	0	0	0	0	0	0	8	0	0	0	0	0	0	0	0	0	0	9	0	0	0	0	0	0	0	9	12	0	0	0	0	0	0	0	0	0	0
S126	0	0	0	0	0	6	183	0	2	0	0	0	0	0	0	0	0	0	0	0	0	0	0	0	0	0	0	0	0	0	0	0	0	0	0	0	0	1	1	0	0	0	0	0	0	0	0	9	0
S127	0	0	0	0	0	0	98	26	1	0	0	0	0	6	0	0	0	0	0	0	0	0	0	0	0	0	0	0	0	0	0	0	0	0	0	0	0	2	0	0	0	0	0	0	0	0	0	0	0
S128	0	0	0	0	0	0	89	26	0	0	13	0	0	0	0	0	0	0	0	0	0	0	0	0	0	0	0	0	0	4	0	0	0	0	0	0	1	11	2	0	0	0	0	1	0	0	0	0	0
S129	0	0	0	0	0	23	69	32	6	0	43	0	0	7	0	0	0	0	0	0	0	0	0	0	0	0	0	0	0	9	0	0	0	0	0	0	0	0	0	0	0	0	0	0	0	0	0	0	0
S130	0	0	0	0	0	0	74	0	0	0	58	0	0	0	0	0	1	0	0	1	0	0	0	0	0	0	0	0	0	20	0	0	0	0	0	0	0	8	4	0	0	0	12	0	0	0	2	0	0
S131	0	0	0	0	0	15	74	7	0	0	6	0	0	19	0	0	1	0	0	0	0	0	0	0	0	0	0	0	0	6	0	0	0	0	0	0	0	0	1	0	0	0	14	0	0	0	0	0	0
S132	0	0	0	0	0	0	49	3	0	0	21	0	12	0	0	0	0	0	0	0	0	37	0	0	0	0	0	0	0	0	0	0	0	0	0	0	0	0	0	0	0	0	42	0	0	0	0	0	0
S133	0	0	0	0	0	12	73	24	6	0	68	27	0	0	0	0	0	0	0	0	0	0	0	0	0	0	0	0	0	5	0	0	0	0	0	0	0	2	1	0	0	0	9	2	0	0	0	0	0
S134	0	0	0	0	0	8	56	27	21	0	0	0	0	5	0	0	0	0	0	0	0	0	0	0	0	0	0	0	0	7	0	0	0	0	0	0	0	0	0	0	0	0	15	0	0	0	2	0	0
S135	0	0	0	0	0	0	65	23	7	0	0	0	0	0	0	0	0	0	0	0	0	1	0	0	0	0	0	0	0	8	0	0	0	0	0	0	0	0	1	0	0	0	2	0	0	0	0	0	0
S136	0	0	0	0	0	2	57	0	0	0	14	7	0	0	0	0	0	0	0	0	0	0	0	0	0	0	0	0	0	4	0	0	0	0	0	0	0	1	0	0	0	0	9	0	0	0	0	1	0
S137	0	0	0	0	0	1	9	0	2	0	0	0	0	0	0	0	0	0	0	0	0	0	0	0	0	0	0	0	0	0	0	0	0	0	0	0	0	0	0	0	0	0	0	0	0	0	0	2	0
S138	0	0	0	0	0	0	102	18	14	0	13	0	0	17	0	0	0	0	2	0	0	0	0	0	0	0	0	0	0	4	0	0	0	0	0	0	0	0	1	0	0	0	7	0	0	0	1	0	0
S139	0	0	0	0	0	0	48	0	5	25	32	0	33	0	0	0	0	0	0	0	0	0	0	0	0	0	0	0	0	0	0	0	0	0	0	0	0	3	13	0	0	0	12	1	3	0	0	0	0
S140	0	0	0	0	8	11	116	12	2	1	0	0	0	0	0	0	0	0	0	0	0	2	0	0	0	0	0	0	0	10	0	0	0	0	0	0	1	0	0	0	0	0	5	0	1	0	0	1	0
S141	0	0	0	0	0	0	38	19	11	25	43	0	0	0	0	0	0	0	0	0	0	0	0	0	0	0	0	0	0	6	0	0	0	0	0	0	11	5	0	0	0	0	7	0	5	0	0	11	0
S142	0	0	0	0	0	18	101	32	0	0	76	0	8	0	0	0	0	0	0	0	0	0	0	0	0	0	0	0	0	7	0	0	0	0	0	0	0	0	0	0	0	0	0	0	0	0	0	0	0
S143	0	0	0	0	0	0	181	0	0	0	0	0	0	0	0	0	0	0	0	0	0	0	0	0	0	0	0	0	0	20	0	0	0	0	0	0	0	0	0	0	0	0	37	2	0	0	4	0	0
S144	0	0	0	0	0	5	150	14	2	0	31	0	0	0	0	0	0	0	0	0	0	0	0	0	0	0	0	0	0	47	0	0	0	0	0	0	0	0	0	0	0	0	8	0	0	0	0	0	0
S145	0	0	0	0	0	0	173	24	0	0	0	0	0	24	0	0	0	0	0	0	0	0	0	0	0	0	0	0	0	21	0	0	0	0	0	0	0	0	0	0	0	0	15	0	0	0	0	0	0
S146	0	0	0	0	0	0	57	0	0	0	0	0	0	0	0	0	4	0	0	0	0	0	0	0	0	0	0	0	0	11	0	0	0	0	0	0	0	6	6	0	0	0	34	0	0	0	2	0	0
S147	0	0	0	0	0	6	128	16	0	0	34	0	0	0	0	0	0	0	0	0	0	0	0	0	0	2	0	0	0	5	0	0	0	0	0	0	0	0	11	0	0	0	21	0	0	0	0	0	0
[truncated: 119 more columns]

## Sheet: Species traits
Species	Resistance structures	Trichomes	LowPro	HigPro	MotTax	PlaTax	CellSize01	CellSize02	CellSize03	CellSize04	CellSize05	LF_Uni	LF_Fil	LF_Col	ATT_Low	ATT_Med	ATT_Hig	Species name
Sp001	0	0	0	1	0	0	0	0	0	0	1	1	0	0	0	0	1	Achnanthes brevipes
Sp002	0	0	1	0	0	0	1	0	0	0	0	1	0	0	0	0	1	Achnanthes coarctata
Sp003	0	0	1	0	0	0	1	0	0	0	0	1	0	0	0	0	1	Achnanthes exigua
Sp004	0	0	1	0	0	0	0	1	0	0	0	1	0	0	0	0	1	Achnanthes lanceolata
Sp005	0	0	1	0	0	0	0	1	0	0	0	1	0	0	0	0	1	Achnanthes minutissima
Sp006	0	0	0	1	0	0	1	0	0	0	0	1	0	0	0	0	1	Achnanthidium catenatum
Sp007	0	0	1	0	0	0	0	0	0	0	1	1	0	0	0	0	1	Achnanthidium delmontii
Sp008	0	0	1	0	0	0	1	0	0	0	0	1	0	0	0	0	1	Achnanthidium eutrophilum
Sp009	0	0	1	0	0	0	1	0	0	0	0	1	0	0	0	0	1	Achnanthidium exile
Sp010	0	0	1	0	0	0	0	0	0	0	1	1	0	0	0	0	1	Achnanthidium gracillimum
Sp011	0	0	1	0	0	0	1	0	0	0	0	1	0	0	0	0	1	Achnanthidium latecephalum
Sp012	0	0	1	0	0	0	0	1	0	0	0	1	0	0	0	0	1	Achnanthidium lineare
Sp013	0	0	1	0	0	0	1	0	0	0	0	1	0	0	0	0	1	Achnanthidium rivulare
Sp014	0	0	1	0	0	0	1	0	0	0	0	1	0	0	0	0	1	Achnanthidium subhudsonis
Sp015	0	0	0	0	1	0	0	1	0	0	0	1	0	0	1	0	0	Adlafia bryophila
Sp016	0	0	1	0	0	0	1	0	0	0	0	1	0	0	1	0	0	Amphora aff. Vetula
Sp017	0	0	1	0	0	0	0	1	0	0	0	1	0	0	1	0	0	Amphora inariensis
Sp018	0	0	1	0	0	0	0	0	0	0	1	1	0	0	1	0	0	Amphora ovalis
Sp019	0	0	1	0	0	0	1	0	0	0	0	1	0	0	1	0	0	Amphora pediculus
Sp020	0	0	1	0	0	0	1	0	0	0	0	1	0	0	1	0	0	Amphora polonica
Sp021	0	0	0	1	0	0	0	0	0	1	0	0	1	0	1	0	0	Aulacoseira ambigua
Sp022	0	0	0	0	1	0	0	0	0	0	1	0	0	1	0	0	1	Bacillaria paradoxa
Sp023	0	0	0	1	0	0	0	0	0	0	1	1	0	0	0	1	0	Brachysira neglectissima
Sp024	0	0	0	0	1	0	0	0	0	0	1	1	0	0	1	0	0	Caloneis silicula
Sp025	0	0	0	0	1	0	0	1	0	0	0	1	0	0	1	0	0	Cavinula jaernefeltii
Sp026	0	0	0	0	1	0	0	0	0	0	1	1	0	0	1	0	0	Chamaepinnularia hassiaca
Sp027	0	0	1	0	0	0	0	0	0	0	1	1	0	0	0	0	1	Cocconeis euglypta
Sp028	0	0	1	0	0	0	1	0	0	0	0	1	0	0	0	0	1	Cocconeis lineata
Sp029	0	0	1	0	0	0	0	0	0	0	1	1	0	0	0	0	1	Cocconeis pediculus
Sp030	0	0	1	0	0	0	0	0	0	1	0	1	0	0	0	0	1	Cocconeis placentula
Sp031	0	0	0	0	1	0	0	1	0	0	0	1	0	0	1	0	0	Craticula buderi
Sp032	0	0	0	0	1	0	0	0	0	0	1	1	0	0	1	0	0	Craticula cuspidata
Sp033	0	0	1	0	0	1	1	0	0	0	0	1	0	0	1	0	0	Cyclotella radiosa
Sp034	0	0	0	0	1	0	0	0	0	0	1	1	0	0	1	0	0	Cymatopleura elliptica
Sp035	0	0	0	0	1	0	0	0	0	0	1	1	0	0	1	0	0	Cymatopleura solea
Sp036	0	0	0	0	1	0	0	0	0	0	1	1	0	0	1	0	0	Cymatopleura solea var. apiculata
Sp037	0	0	1	0	0	0	0	0	1	0	0	1	0	0	0	1	0	Cymbella affiniformis
Sp038	0	0	1	0	0	0	1	0	0	0	0	1	0	0	0	1	0	Cymbella affinis var. procera
Sp039	0	0	1	0	0	0	0	0	0	1	0	1	0	0	0	1	0	Cymbella compacta
Sp040	0	0	1	0	0	0	0	0	0	1	0	1	0	0	0	1	0	Cymbella cymbeiformis
Sp041	0	0	1	0	0	0	0	0	1	0	0	1	0	0	0	1	0	Cymbella excisa
Sp042	0	0	1	0	0	0	0	0	0	1	0	1	0	0	0	1	0	Cymbella laevis
Sp043	0	0	1	0	0	0	0	1	0	0	0	1	0	0	0	1	0	Cymbella lancettula
Sp044	0	0	1	0	0	0	1	0	0	0	0	1	0	0	0	1	0	Cymbella neolanceolata
Sp045	0	0	1	0	0	0	1	0	0	0	0	1	0	0	0	1	0	Cymbella sp.1
Sp046	0	0	1	0	0	0	0	0	1	0	0	1	0	0	0	1	0	Cymbella subtruncata
Sp047	0	0	0	1	0	0	0	0	0	0	1	1	0	0	0	1	0	Cymbella tumida
Sp048	0	0	0	1	0	0	0	0	1	0	0	1	0	0	1	0	0	Denticula delicatula
Sp049	0	0	0	0	1	0	0	0	1	0	0	1	0	0	1	0	0	Denticula tenuis
Sp050	0	0	1	0	0	1	0	0	0	0	1	1	0	0	1	0	0	Discostella stelligera
Sp051	0	0	0	1	0	0	0	0	1	0	0	0	0	0	0	0	0	Diadesmis confervacea
Sp052	0	0	0	1	0	0	0	0	0	0	1	0	0	1	1	0	0	Diatoma ehrenbergii
Sp053	0	0	0	1	0	0	1	0	0	0	0	0	0	1	1	0	0	Diatoma hyemalis var. maxima
Sp054	0	0	0	1	0	0	0	0	0	1	0	0	0	1	1	0	0	Diatoma mesodon
Sp055	0	0	0	1	0	0	0	0	1	0	0	0	0	1	1	0	0	Diatoma moniliformis
Sp056	0	0	0	1	0	0	0	0	0	0	1	0	0	1	1	0	0	Diatoma vulgaris
Sp057	0	0	0	1	0	0	0	1	0	0	0	1	0	0	0	1	0	Encyonema minutum
Sp058	0	0	0	1	0	0	0	0	0	0	1	1	0	0	0	1	0	Encyonema prostratum
Sp059	0	0	0	1	0	0	0	1	0	0	0	1	0	0	0	1	0	Encyonema reichardtii
Sp060	0	0	1	0	0	0	0	0	0	1	0	1	0	0	0	1	0	Encyonopsis cesatii
Sp061	0	0	1	0	0	0	1	0	0	0	0	1	0	0	0	1	0	Encyonopsis krammeri
Sp062	0	0	1	0	0	0	1	0	0	0	0	1	0	0	0	1	0	Encyonopsis subminuta
Sp063	0	0	0	0	1	0	0	0	0	0	1	1	0	0	1	0	0	Epithemia goeppertiana
Sp064	0	0	0	0	1	0	0	0	0	0	1	1	0	0	1	0	0	Epithemia sorex
Sp065	0	0	0	0	1	0	1	0	0	0	0	1	0	0	1	0	0	Epithemia sp.1
Sp066	0	0	0	0	1	0	1	0	0	0	0	1	0	0	1	0	0	Epithemia sp.2
Sp067	0	0	0	1	0	0	1	0	0	0	0	1	0	0	1	0	0	Eunotia flexuosa
Sp068	0	0	0	1	0	0	0	0	0	1	0	1	0	0	1	0	0	Eunotia minor
Sp069	0	0	0	1	0	0	1	0	0	0	0	1	0	0	1	0	0	Eunotia soleirolii
Sp070	0	0	0	0	1	0	1	0	0	0	0	1	0	0	1	0	0	Fallacia sublucidula
Sp071	0	0	0	0	1	0	1	0	0	0	0	0	0	0	0	0	0	Fistulifera saprophila
Sp072	0	0	0	1	0	0	0	1	0	0	0	1	0	0	1	0	0	Fragilaria austriaca
Sp073	0	0	0	0	0	1	1	0	0	0	0	1	0	0	1	0	0	Fragilaria gracilis
Sp074	0	0	0	1	0	0	0	1	0	0	0	1	0	0	1	0	0	Fragilaria mesolepta
Sp075	0	0	0	1	0	0	1	0	0	0	0	1	0	0	1	0	0	Fragilaria nevadensis
Sp076	0	0	0	1	0	0	1	0	0	0	0	1	0	0	1	0	0	Fragilaria pararumpens
Sp077	0	0	0	1	0	0	1	0	0	0	0	1	0	0	1	0	0	Fragilaria parasitica var. parasitica
Sp078	0	0	0	1	0	0	1	0	0	0	0	1	0	0	1	0	0	Fragilaria pectinalis
Sp079	0	0	0	1	0	0	1	0	0	0	0	1	0	0	1	0	0	Fragilaria perminuta
Sp080	0	0	0	1	0	0	0	1	0	0	0	1	0	0	1	0	0	Fragilaria vaucheriae
Sp081	0	0	0	0	1	0	0	0	0	0	1	1	0	0	1	0	0	Fragilariforma virescens
Sp082	0	0	0	1	0	0	0	0	0	0	1	1	0	0	1	0	0	Frustulia vulgaris
Sp083	0	0	0	0	1	0	0	0	1	0	0	1	0	0	1	0	0	Geissleria decussis
Sp084	0	0	0	1	0	0	0	0	1	0	0	1	0	0	0	1	0	Gomphonema acidoclinatum
Sp085	0	0	0	1	0	0	0	1	0	0	0	1	0	0	0	1	0	Gomphonema angustivalva
Sp086	0	0	0	1	0	0	0	0	0	1	0	1	0	0	0	1	0	Gomphonema augur
Sp087	0	0	0	1	0	0	1	0	0	0	0	1	0	0	0	1	0	Gomphonema elegantissimum
Sp088	0	0	0	1	0	0	0	0	0	1	0	1	0	0	0	1	0	Gomphonema hebridense
Sp089	0	0	0	1	0	0	0	0	0	1	0	1	0	0	0	1	0	Gomphonema italicum
Sp090	0	0	0	1	0	0	0	0	1	0	0	1	0	0	0	1	0	Gomphonema lagenula
Sp091	0	0	0	1	0	0	0	0	0	1	0	1	0	0	0	1	0	Gomphonema micropus
Sp092	0	0	0	1	0	0	0	0	1	0	0	1	0	0	0	1	0	Gomphonema olivaceoides
Sp093	0	0	0	1	0	0	0	0	1	0	0	1	0	0	0	1	0	Gomphonema olivaceum
Sp094	0	0	0	1	0	0	1	0	0	0	0	1	0	0	0	1	0	Gomphonema olivaceum var. calcareum
Sp095	0	0	0	1	0	0	0	0	0	1	0	1	0	0	0	1	0	Gomphonema pseudoaugur
Sp096	0	0	0	1	0	0	0	1	0	0	0	1	0	0	0	1	0	Gomphonema pumilum var. rigidum
Sp097	0	0	0	1	0	0	1	0	0	0	0	1	0	0	0	1	0	Gomphonema sp.1
Sp098	0	0	0	1	0	0	1	0	0	0	0	1	0	0	0	1	0	Gomphonema sp.2
Sp099	0	0	0	1	0	0	1	0	0	0	0	1	0	0	0	1	0	Gomphonema sp.3
Sp100	0	0	0	1	0	0	1	0	0	0	0	1	0	0	0	1	0	Gomphonema sp.4
Sp101	0	0	0	1	0	0	1	0	0	0	0	1	0	0	0	1	0	Gomphonema sp.5
Sp102	0	0	0	1	0	0	1	0	0	0	0	1	0	0	0	1	0	Gomphonema subtile
Sp103	0	0	0	1	0	0	1	0	0	0	0	1	0	0	0	1	0	Gomphonema vibrio
Sp104	0	0	0	1	0	0	1	0	0	0	0	1	0	0	0	1	0	Gomphosphenia holmquistii
Sp105	0	0	0	0	1	0	1	0	0	0	0	1	0	0	1	0	0	Gyrosigma kuetzingii
Sp106	0	0	1	0	0	0	1	0	0	0	0	1	0	0	1	0	0	Halamphora montana
Sp107	0	0	1	0	0	0	1	0	0	0	0	1	0	0	1	0	0	Halamphora sp.1
Sp108	0	0	0	0	1	0	0	0	0	1	0	1	0	0	1	0	0	Hannaea arcus
Sp109	0	0	0	0	1	0	0	0	0	1	0	0	0	0	0	0	0	Hantzschia abundans
Sp110	0	0	0	0	1	0	0	0	1	0	0	0	0	0	1	0	0	Luticola nivalis
Sp111	0	0	0	0	1	0	0	1	0	0	0	0	0	0	1	0	0	Luticola ventricosa
Sp112	0	0	0	0	0	1	1	0	0	0	0	0	1	0	1	0	0	Melosira sp.1
Sp113	0	0	0	1	0	0	0	0	0	0	1	0	1	0	1	0	0	Melosira varians
Sp114	0	0	1	0	0	0	0	0	0	1	0	0	0	1	0	1	0	Meridion circulare
Sp115	0	0	1	0	0	0	0	0	1	0	0	0	0	1	0	1	0	Meridion circulare var. constrictum
Sp116	0	0	0	0	1	0	0	0	1	0	0	1	0	0	1	0	0	Navicula antonii
Sp117	0	0	0	0	1	0	0	1	0	0	0	1	0	0	1	0	0	Navicula lundii
Sp118	0	0	0	0	1	0	0	0	0	1	0	1	0	0	1	0	0	Navicula novaesiberica
Sp119	0	0	0	0	1	0	1	0	0	0	0	1	0	0	1	0	0	Navicula oblonga
Sp120	0	0	0	0	1	0	1	0	0	0	0	1	0	0	1	0	0	Navicula schmassmannii
Sp121	0	0	0	0	1	0	1	0	0	0	0	1	0	0	1	0	0	Navicula simulata
Sp122	0	0	0	0	1	0	0	0	1	0	0	1	0	0	1	0	0	Navicula subalpina
Sp123	0	0	0	0	1	0	0	0	0	1	0	1	0	0	1	0	0	Navicula upsaliensis
Sp124	0	0	0	0	1	0	1	0	0	0	0	0	0	0	0	0	0	Neidium sp.1
Sp125	0	0	0	0	1	0	0	1	0	0	0	1	0	0	1	0	0	Nitzschia acicularis
Sp126	0	0	0	0	1	0	0	1	0	0	0	1	0	0	1	0	0	Nitzschia brevissima
Sp127	0	0	0	0	1	0	0	1	0	0	0	1	0	0	1	0	0	Nitzschia costei
Sp128	0	0	0	0	1	0	0	1	0	0	0	1	0	0	1	0	0	Nitzschia denticula
Sp129	0	0	0	0	1	0	0	1	0	0	0	1	0	0	1	0	0	Nitzschia dissipata
Sp130	0	0	0	0	1	0	0	0	0	1	0	1	0	0	1	0	0	Nitzschia filiformis
Sp131	0	0	0	0	0	1	0	1	0	0	0	1	0	0	1	0	0	Nitzschia graciliformis
Sp132	0	0	0	0	1	0	0	1	0	0	0	1	0	0	1	0	0	Nitzschia homburgiensis
Sp133	0	0	0	0	1	0	0	0	0	1	0	1	0	0	1	0	0	Nitzschia intermedia
Sp134	0	0	0	0	1	0	1	0	0	0	0	1	0	0	1	0	0	Nitzschia microcephala
Sp135	0	0	0	0	1	0	0	1	0	0	0	1	0	0	1	0	0	Nitzschia solgensis
Sp136	0	0	0	0	1	0	0	1	0	0	0	1	0	0	1	0	0	Nitzschia sp.1
Sp137	0	0	0	1	0	0	1	0	0	0	0	1	0	0	1	0	0	Nitzschia tabellaria
Sp138	0	0	0	1	0	0	1	0	0	0	0	1	0	0	1	0	0	Parlibellus protractoides
Sp139	0	0	0	0	1	0	0	0	1	0	0	1	0	0	1	0	0	Parlibellus sp.1
Sp140	0	0	0	0	1	0	1	0	0	0	0	1	0	0	1	0	0	Pinnularia subcapitata var. subcapitata
Sp141	0	0	1	0	0	0	0	1	0	0	0	1	0	0	0	0	1	Placoneis sp.1
Sp142	0	0	1	0	0	0	0	1	0	0	0	1	0	0	0	0	1	Planothidium daui
Sp143	0	0	1	0	0	0	0	1	0	0	0	1	0	0	0	0	1	Planothidium dubium
Sp144	0	0	1	0	0	0	0	1	0	0	0	1	0	0	0	0	1	Planothidium frequentissimum
Sp145	0	0	1	0	0	0	0	1	0	0	0	1	0	0	0	0	1	Planothidium lanceolatum
Sp146	0	0	0	1	0	0	0	0	0	0	1	0	0	0	0	0	0	Platessa conspicua
Sp147	0	0	0	1	0	0	1	0	0	0	0	1	0	0	1	0	0	Pleurosira laevis
Sp148	0	0	1	0	0	0	0	0	1	0	0	1	0	0	0	0	1	Pseudostaurosira parasitica var. subconstricta
Sp149	0	0	0	0	1	0	1	0	0	0	0	1	0	0	1	0	0	Reimeria sinuata
Sp150	0	0	0	0	1	0	1	0	0	0	0	1	0	0	1	0	0	Rhopalodia parallela
Sp151	0	0	0	0	1	0	0	0	0	0	1	1	0	0	1	0	0	Rhopalodia rupestris
Sp152	0	0	0	0	1	0	1	0	0	0	0	1	0	0	1	0	0	Sellaphora bacillum
Sp153	0	0	0	0	1	0	0	0	0	1	0	1	0	0	1	0	0	Sellaphora pseudobacillum
Sp154	0	0	0	0	0	0	1	0	0	0	0	0	0	0	0	0	0	Sellaphora pupula
Sp155	0	0	0	1	0	0	1	0	0	0	0	1	0	0	1	0	0	Staurosira binodis
Sp156	0	0	0	1	0	0	1	0	0	0	0	1	0	0	1	0	0	Staurosirella chavauxii
Sp157	0	0	0	1	0	0	0	0	0	0	1	1	0	0	1	0	0	Staurosirella leptostauron var. dubia
Sp158	0	0	0	1	0	0	0	0	0	0	1	1	0	0	1	0	0	Staurosirella ovata
Sp159	0	0	0	0	1	0	0	0	0	1	0	1	0	0	1	0	0	Surirella angusta
Sp160	0	0	0	0	1	0	0	0	0	0	1	1	0	0	1	0	0	Surirella elegans
Sp161	0	0	0	0	1	0	0	0	0	0	1	1	0	0	1	0	0	Surirella roba
Sp162	0	0	0	0	1	0	1	0	0	0	0	1	0	0	1	0	0	Surirella sp.1
Sp163	0	0	0	0	1	0	1	0	0	0	0	1	0	0	1	0	0	Surirella sp.2
Sp164	0	0	0	0	1	0	0	0	0	0	1	1	0	0	1	0	0	Surirella tenera
Sp165	0	0	0	0	1	0	0	0	1	0	0	1	0	0	1	0	0	Surirella terricola
Sp166	0	0	0	0	1	0	0	0	0	1	0	0	0	1	0	0	0	Tabellaria ventricosa
Sp167	0	0	0	1	0	0	0	0	1	0	0	0	0	1	1	0	0	Ulnaria acus
Sp168	0	0	0	1	0	0	1	0	0	0	0	0	0	1	1	0	0	Ulnaria danica
